# Supplementary material for: Long non-coding RNA CCDC183-AS1 acts AS a miR-589-5p sponge to promote the progression of hepatocellular carcinoma through regulating SKP1 expression
Source: J Exp Clin Cancer Res. 2021 Feb 4;40:57. doi: 10.1186/s13046-021-01861-6 (PMC7863448; doi:10.1186/s13046-021-01861-6)
Supplement: Supplementary file 6 — Additional file 6: Supplementary Figure S6. SKP1 promoted HCC cell proliferation and metastasis. a-b. CCK-8 assays were used to evaluate 97H cells proliferation after SKP1 overexpression (a) or knockdown (b). c-d. Cellular migratory and invasive capabilities were assessed by transwell assays in 97H cells after SKP1 overexpression (c) or knockdown (d). e-f. Representative images of transwell assays in HLF and 97H cells after SKP1 overexpression (e) or knockdown (f). g. Western blot analysis to determine expression level of the cell cycle and EMT relative marker in SKP1 overexpressed and knockdown 97H cells. h. The expression levels of SKP1 in HCC and adjacent non-cancer tissues were evaluated by Western blot(n=80). Data are presented as mean ± SD. *p < 0.05, **p < 0.01, ***p < 0.001; ns, no significance. [file 13046_2021_1861_MOESM6_ESM.zip]

Archive with 2 entries (2 files):
- Revised Supplementary Fig. 6-1.jpg
- Revised Supplementary Fig. 6-2.jpg
