# Supplementary material for: Long non-coding RNA CCDC183-AS1 acts AS a miR-589-5p sponge to promote the progression of hepatocellular carcinoma through regulating SKP1 expression
Source: J Exp Clin Cancer Res. 2021 Feb 4;40:57. doi: 10.1186/s13046-021-01861-6 (PMC7863448; doi:10.1186/s13046-021-01861-6)
Supplement: Supplementary file 8 — Additional file 8. [file 13046_2021_1861_MOESM8_ESM.xls]

## Sheet: Sheet1 
GENE		Sequence (5' → 3')
CCDC183-AS1	Forward Primer	GACTTGATCCGTTGGCCTGA
	Reverse Primer	CTTGGACTTCCCCTCGAACC
miR-589-5p	Forward Primer	TGAGAACCACGTCTGCTCTGAG
	Reverse Primer	mRQ3'Primer(Mir-X miRNA First-Strand Synthesis Kit, Cat.No. 638315, Takara Bio)
IRS1	Forward Primer	GAACATGCACGAGACCATCC
	Reverse Primer	GGGATTGTTGAGATGGTGCC
MAP2	Forward Primer	AAAGCCAAGGGATGCAAAGG
	Reverse Primer	AATGAGTGGTGTGGGTTTGC
PRICKLE2	Forward Primer	GTAGTGCCCGGTGTATCTCA
	Reverse Primer	AGCCTTCCTTTCCTCAGACC
ABL2	Forward Primer	GAAGGTTTTGCAGGACTGGG
	Reverse Primer	TGGCCACAGTGAGAAATTGC
PRC1	Forward Primer	AGCTGTCTTTGTCGTGGAGA
	Reverse Primer	AGGATAGGTAAAGAGGGCGC
CLOCK	Forward Primer	TGAGGAAAGGGAGGAGAGGA
	Reverse Primer	AACTGGCTTAGCATTCCCCT
MAP1B	Forward Primer	TTTGAAGGCTGCACACTGAC
	Reverse Primer	GTGGACTAAGTGGGTGGACA
SKP1	Forward Primer	GCTGTAGTGGCTTCGTCTTC
	Reverse Primer	GGCATGGTGTTCGGTGTTAA
CAVIN1	Forward Primer	GGTGGGGAGAGAACATCACA
	Reverse Primer	CCCAAGTAGCTGAGACCACA
SBNO1	Forward Primer	ACTCAGCACTTCAGAAGCCT
	Reverse Primer	TCTTCTCTTGCCGGCTAACA
GAPDH	Forward Primer	ACAACTTTGGTATCGTGGAAGG
	Reverse Primer	GCCATCACGCCACAGTTTC
U6	Forward Primer	TTATGGGTCCTAGCCTGAC
	Reverse Primer	CACTATTGCGGGCTGC
