# Supplementary material for: Long non-coding RNA CCDC183-AS1 acts AS a miR-589-5p sponge to promote the progression of hepatocellular carcinoma through regulating SKP1 expression
Source: J Exp Clin Cancer Res. 2021 Feb 4;40:57. doi: 10.1186/s13046-021-01861-6 (PMC7863448; doi:10.1186/s13046-021-01861-6)
Supplement: Supplementary file 9 — Additional file 9. [file 13046_2021_1861_MOESM9_ESM.xls]

## Sheet: Fold_change
gene	Fold_change	Up_OR_Down	p.value	adj.p
AATBC	1.3792	Up	3.89167e-08	1.34507e-07
ABCA9-AS1	1.62957	Up	0.0267382	0.0362126
AC000067.1	16.2135	Up	4.12783e-14	4.3922e-13
AC000068.1	1.25735	Up	8.18945e-06	1.91017e-05
AC000068.2	1.1984	Up	0.000913614	0.00155211
AC000120.1	1.39228	Up	0.0295462	0.0397966
AC000123.1	1.2193	Up	1.93102e-08	6.99558e-08
AC002059.1	1.21831	Up	0.0358409	0.0475654
AC002091.1	0.722723	Down	0.000274372	0.000504412
AC002091.2	0.705724	Down	0.00182752	0.00296255
AC002116.2	1.77506	Up	1.18869e-16	2.25893e-15
AC002128.1	1.79924	Up	2.00803e-15	2.77437e-14
AC002128.2	1.47705	Up	0.00724418	0.0107315
AC002310.1	1.07457	Up	0.0113887	0.0163265
AC002310.2	1.77653	Up	0.00198143	0.00319673
AC002398.1	1.34684	Up	1.53611e-11	9.97548e-11
AC002398.2	0.678805	Down	0.000439054	0.000787911
AC002454.1	2.07671	Up	3.94773e-05	8.28717e-05
AC002456.1	1.1524	Up	0.0017941	0.00291185
AC002467.1	1.1133	Up	5.60249e-05	0.000114589
AC002480.1	1.5596	Up	0.00124607	0.00206699
AC002550.2	1.87783	Up	7.57153e-15	9.21514e-14
AC002553.1	1.0922	Up	0.0214578	0.0295113
AC002553.2	0.898145	Down	0.0225429	0.0309094
AC003070.1	1.45689	Up	2.89312e-05	6.20559e-05
AC003070.2	1.39382	Up	0.000440298	0.000789758
AC003101.2	1.36684	Up	4.29191e-05	8.95415e-05
AC003102.1	1.46507	Up	3.035e-19	1.22668e-17
AC003681.1	1.10844	Up	0.000490108	0.000870875
AC003965.1	1.30765	Up	0.00648277	0.00967769
AC004000.1	2.78313	Up	2.11931e-06	5.47102e-06
AC004034.1	2.39736	Up	3.33971e-08	1.16771e-07
AC004039.1	2.60702	Up	3.40732e-07	9.89492e-07
AC004067.1	1.31859	Up	0.00528834	0.00800494
AC004069.1	1.40884	Up	0.00144485	0.00237707
AC004076.2	1.64437	Up	7.33408e-14	7.35581e-13
AC004080.2	120.75	Up	1.28421e-15	1.87474e-14
AC004148.2	1.30272	Up	8.21974e-13	6.70454e-12
AC004156.2	1.64711	Up	3.47956e-07	1.00939e-06
AC004160.1	0.488423	Down	2.39635e-21	1.88096e-19
AC004160.2	0.36568	Down	1.37066e-19	6.29111e-18
AC004223.4	1.92562	Up	1.06914e-06	2.8751e-06
AC004231.1	2.49703	Up	2.1114e-05	4.61847e-05
AC004233.1	1.52053	Up	1.59301e-08	5.84933e-08
AC004233.2	1.05423	Up	0.0217098	0.0298276
AC004241.2	0.900818	Down	0.0250592	0.0341205
AC004241.3	1.2553	Up	2.06182e-05	4.5225e-05
AC004253.1	1.77643	Up	2.2508e-12	1.68142e-11
AC004253.2	4.87946	Up	2.29556e-06	5.87836e-06
AC004263.1	3.05399	Up	2.80735e-17	6.38849e-16
AC004449.1	1.56141	Up	0.000347226	0.000630642
AC004461.2	2.08606	Up	0.000177246	0.00033498
AC004466.1	2.11771	Up	2.81767e-08	9.95466e-08
AC004471.1	1.52307	Up	1.61871e-06	4.23115e-06
AC004471.2	1.19931	Up	0.0355871	0.0472518
AC004477.1	2.50939	Up	1.05106e-26	1.89751e-23
AC004477.3	1.37061	Up	7.63387e-15	9.26507e-14
AC004492.1	1.67871	Up	6.71751e-14	6.78769e-13
AC004540.2	0.449022	Down	1.60301e-20	9.86578e-19
AC004585.1	1.48463	Up	9.44605e-05	0.000186307
AC004593.1	1.43941	Up	0.00170131	0.00277051
AC004594.1	1.90064	Up	4.04487e-06	9.9037e-06
AC004596.1	2.42973	Up	2.64475e-08	9.38662e-08
AC004687.1	1.33	Up	3.98105e-05	8.34418e-05
AC004707.1	1.41742	Up	6.69512e-06	1.57957e-05
AC004771.1	1.45125	Up	3.47823e-06	8.64926e-06
AC004771.3	1.62822	Up	0.000116811	0.000226512
AC004775.1	2.389	Up	9.28513e-07	2.51567e-06
AC004801.6	1.43731	Up	1.06082e-10	5.7743e-10
AC004803.1	1.06462	Up	0.00831195	0.01219
AC004812.2	1.32793	Up	2.04998e-19	8.81168e-18
AC004816.1	1.78139	Up	3.83188e-20	2.09631e-18
AC004830.1	1.25072	Up	0.0163033	0.022893
AC004832.4	0.860278	Down	0.0104048	0.0150393
AC004832.5	0.805509	Down	7.00645e-07	1.93212e-06
AC004832.6	0.771848	Down	0.00115866	0.00193026
AC004837.2	1.82919	Up	0.000496783	0.000882446
AC004839.1	2.80006	Up	3.68826e-08	1.28049e-07
AC004846.2	1.44828	Up	2.27359e-06	5.83315e-06
AC004854.2	1.26487	Up	2.76026e-09	1.1652e-08
AC004862.1	0.791101	Down	3.83973e-06	9.44413e-06
AC004877.1	2.424	Up	8.4306e-10	3.89592e-09
AC004884.2	1.25166	Up	0.0220259	0.0302388
AC004889.1	1.43391	Up	6.69917e-06	1.57957e-05
AC004895.1	1.40855	Up	8.27413e-05	0.000164571
AC004908.1	1.49183	Up	3.59001e-06	8.89455e-06
AC004908.2	1.34669	Up	1.17426e-06	3.13754e-06
AC004908.3	1.6903	Up	1.35217e-08	5.02976e-08
AC004918.1	1.17104	Up	6.03642e-13	5.02973e-12
AC004918.4	1.27269	Up	4.6309e-14	4.87956e-13
AC004921.1	0.856651	Down	0.00116178	0.00193487
AC004923.4	2.16901	Up	2.61792e-13	2.35135e-12
AC004943.1	2.07919	Up	8.29138e-09	3.18709e-08
AC004943.2	1.17257	Up	8.00105e-08	2.62628e-07
AC004951.1	1.56281	Up	5.66499e-10	2.70322e-09
AC004951.4	1.406	Up	1.97313e-07	6.00363e-07
AC004988.1	2.705	Up	2.10368e-08	7.58053e-08
AC005005.3	1.45769	Up	8.8006e-11	4.85377e-10
AC005005.4	1.5849	Up	2.15364e-05	4.70137e-05
AC005014.2	1.71318	Up	4.22742e-07	1.21463e-06
AC005021.1	1.46909	Up	0.000240236	0.00044574
AC005034.2	1.84259	Up	0.000498984	0.000886064
AC005034.3	1.07439	Up	3.0488e-09	1.27804e-08
AC005034.4	0.874022	Down	0.0242414	0.0330876
AC005037.1	1.2014	Up	0.0106769	0.0153916
AC005041.3	1.7352	Up	4.4929e-18	1.26737e-16
AC005046.1	1.33303	Up	6.02486e-08	2.01673e-07
AC005070.3	1.30491	Up	5.85034e-09	2.30775e-08
AC005076.1	1.13937	Up	0.000699773	0.00121318
AC005083.1	0.779901	Down	1.10613e-05	2.52884e-05
AC005089.1	1.69806	Up	1.80481e-17	4.24995e-16
AC005104.1	1.60878	Up	2.15449e-07	6.51157e-07
AC005154.4	2.44959	Up	9.7182e-05	0.000191048
AC005162.3	1.46589	Up	0.000311343	0.000568138
AC005165.1	2.06528	Up	0.00143641	0.00236607
AC005186.1	3.70108	Up	0.000133877	0.000257393
AC005224.2	0.628446	Down	2.88774e-08	1.01956e-07
AC005225.2	0.887192	Down	0.000158691	0.000302227
AC005229.4	1.15999	Up	4.54964e-14	4.81267e-13
AC005253.1	1.51495	Up	9.26946e-15	1.10824e-13
AC005261.2	1.11774	Up	9.38594e-18	2.40921e-16
AC005261.3	1.77109	Up	2.6501e-05	5.70693e-05
AC005261.4	1.11383	Up	1.87448e-12	1.41989e-11
AC005264.1	3.44225	Up	6.76882e-16	1.07507e-14
AC005280.1	0.906035	Down	0.0250612	0.0341205
AC005288.1	1.06563	Up	4.44181e-06	1.08072e-05
AC005304.2	0.483831	Down	2.4674e-10	1.2536e-09
AC005306.1	1.64746	Up	5.15991e-08	1.74663e-07
AC005324.5	2.68302	Up	2.04028e-08	7.36188e-08
AC005329.1	1.4015	Up	2.39759e-05	5.20408e-05
AC005332.1	2.77923	Up	3.87566e-19	1.52106e-17
AC005332.3	1.20208	Up	1.16827e-13	1.1319e-12
AC005332.4	1.22536	Up	1.19205e-08	4.47411e-08
AC005332.5	1.33543	Up	5.48294e-24	9.89853e-22
AC005332.6	1.03969	Up	0.000121221	0.000234225
AC005363.2	3.37103	Up	8.4449e-09	3.23921e-08
AC005381.1	10.5768	Up	6.12884e-07	1.7119e-06
AC005387.1	1.80954	Up	5.39392e-10	2.58526e-09
AC005387.2	3.25203	Up	7.82404e-14	7.80386e-13
AC005393.1	3.05729	Up	5.78417e-18	1.55856e-16
AC005476.2	1.11063	Up	9.71489e-06	2.23707e-05
AC005479.1	1.54561	Up	0.0107819	0.0155264
AC005480.1	1.34975	Up	0.0363202	0.0481896
AC005498.2	1.59892	Up	0.00733159	0.0108551
AC005519.1	1.65901	Up	8.54816e-11	4.72417e-10
AC005523.1	1.22522	Up	0.00932116	0.0135697
AC005532.1	1.37967	Up	0.0255401	0.0347376
AC005534.1	1.7144	Up	3.11966e-09	1.30472e-08
AC005537.1	3.04151	Up	0.00393771	0.0060777
AC005540.1	2.28689	Up	3.91378e-05	8.22547e-05
AC005550.2	0.768415	Down	0.000188827	0.0003551
AC005562.1	1.20017	Up	1.45206e-10	7.67256e-10
AC005586.1	1.31535	Up	5.00925e-10	2.41586e-09
AC005586.2	1.18965	Up	7.58407e-05	0.000152074
AC005618.1	2.11741	Up	1.49331e-10	7.84457e-10
AC005632.2	0.926848	Down	0.0264664	0.0358984
AC005670.1	6.7139	Up	7.67546e-16	1.20494e-14
AC005670.3	1.11619	Up	3.20672e-08	1.12557e-07
AC005674.2	1.28656	Up	2.9341e-08	1.03458e-07
AC005695.1	1.84013	Up	0.000952881	0.00161426
AC005696.1	1.2856	Up	2.14797e-06	5.53709e-06
AC005696.4	2.38111	Up	0.00106247	0.00178098
AC005722.2	1.91397	Up	0.000212286	0.000396873
AC005726.3	1.48103	Up	1.03692e-11	6.92476e-11
AC005730.3	1.4414	Up	0.016321	0.022912
AC005740.4	1.90602	Up	2.77394e-11	1.70918e-10
AC005746.1	2.02038	Up	0.000381578	0.000689675
AC005746.2	1.72299	Up	0.00258057	0.00409505
AC005753.1	3.31238	Up	2.14338e-08	7.70308e-08
AC005759.2	1.25597	Up	0.0339561	0.0452303
AC005775.1	1.55855	Up	1.00607e-06	2.71358e-06
AC005776.2	1.34195	Up	8.31332e-06	1.93572e-05
AC005785.1	1.60023	Up	2.77172e-19	1.13724e-17
AC005837.1	1.72847	Up	4.31023e-09	1.74211e-08
AC005840.5	1.22543	Up	2.2951e-06	5.87836e-06
AC005899.6	1.55991	Up	4.68284e-08	1.60115e-07
AC005899.7	1.74427	Up	1.29594e-06	3.44228e-06
AC005899.8	1.58543	Up	0.00160849	0.00262871
AC005911.1	1.716	Up	6.1805e-13	5.12613e-12
AC005920.4	1.19221	Up	0.00492407	0.00748282
AC006017.1	1.55686	Up	0.00057295	0.00100717
AC006026.3	1.38601	Up	0.00837854	0.012281
AC006033.2	0.900896	Down	0.027214	0.036811
AC006042.1	1.56474	Up	2.07609e-07	6.29922e-07
AC006058.1	0.497265	Down	3.04441e-10	1.52389e-09
AC006059.1	1.31803	Up	0.00935788	0.0136133
AC006064.1	3.03304	Up	3.12454e-09	1.30575e-08
AC006064.2	1.21868	Up	2.39172e-06	6.10153e-06
AC006064.3	2.97289	Up	1.46989e-09	6.47757e-09
AC006065.4	7.0601	Up	0.000265528	0.000489869
AC006111.2	1.26681	Up	3.15445e-06	7.90218e-06
AC006116.4	1.65118	Up	0.00104307	0.00175171
AC006116.6	1.59849	Up	0.0171692	0.0240218
AC006116.8	1.44832	Up	0.000140856	0.000269758
AC006157.1	1.80436	Up	0.00140652	0.00231911
AC006206.2	4.91381	Up	8.66314e-05	0.000171993
AC006213.3	1.9166	Up	2.17275e-05	4.73928e-05
AC006213.4	1.37311	Up	5.1746e-08	1.74941e-07
AC006213.5	1.69398	Up	1.81109e-05	4.01181e-05
AC006249.1	0.738641	Down	3.67e-05	7.74015e-05
AC006252.1	2.57772	Up	8.72414e-17	1.73713e-15
AC006272.1	1.53754	Up	0.00779512	0.011488
AC006273.1	1.50343	Up	0.00208113	0.0033496
AC006305.1	2.72419	Up	0.000440375	0.000789758
AC006369.1	0.791334	Down	0.00495418	0.00752435
AC006378.1	1.22828	Up	2.21423e-05	4.82586e-05
AC006435.2	1.50818	Up	8.85169e-10	4.0766e-09
AC006449.2	1.85867	Up	3.8348e-10	1.89155e-09
AC006449.5	1.59173	Up	5.88476e-13	4.9185e-12
AC006449.6	1.1064	Up	5.59654e-06	1.33705e-05
AC006460.1	2.73419	Up	6.42416e-07	1.78335e-06
AC006480.2	1.6394	Up	4.33356e-11	2.55671e-10
AC006483.2	4.21356	Up	6.96663e-11	3.92625e-10
AC006504.1	1.43276	Up	4.44407e-07	1.27215e-06
AC006504.5	1.20592	Up	1.15568e-14	1.36068e-13
AC006504.7	1.48817	Up	7.45243e-13	6.14343e-12
AC006538.2	2.23418	Up	1.22671e-17	3.04765e-16
AC006547.1	1.24762	Up	5.37734e-15	6.67974e-14
AC006557.1	5.5831	Up	3.88444e-09	1.583e-08
AC006942.1	1.11762	Up	0.0127895	0.0181996
AC006946.2	4.891	Up	8.83135e-06	2.04842e-05
AC006960.3	2.09942	Up	7.70074e-05	0.000154243
AC006994.2	0.724882	Down	0.000800976	0.0013763
AC007014.2	1.78183	Up	2.48149e-06	6.3127e-06
AC007036.1	3.83781	Up	1.93235e-07	5.88949e-07
AC007038.1	1.53856	Up	7.26926e-12	5.02173e-11
AC007038.2	1.46985	Up	3.34752e-16	5.70131e-15
AC007066.2	1.3935	Up	1.88584e-15	2.64605e-14
AC007098.1	1.10676	Up	0.00449916	0.00689319
AC007099.1	3.37502	Up	3.17109e-07	9.27356e-07
AC007114.1	1.11132	Up	1.21795e-06	3.24626e-06
AC007114.2	1.80186	Up	1.03662e-05	2.37693e-05
AC007128.1	29.619	Up	2.62476e-07	7.81024e-07
AC007182.1	0.836839	Down	0.00914626	0.0133336
AC007216.4	1.40752	Up	0.00468311	0.00714874
AC007220.1	1.2167	Up	0.0201337	0.0278103
AC007255.1	2.19984	Up	0.000385026	0.000695101
AC007277.1	3.16	Up	1.41577e-08	5.23399e-08
AC007278.1	0.712274	Down	0.0106976	0.0154172
AC007285.2	1.88542	Up	0.000762335	0.00131574
AC007292.1	1.40295	Up	1.71648e-16	3.09892e-15
AC007292.2	1.19581	Up	1.24645e-09	5.57915e-09
AC007298.1	0.690761	Down	0.000102042	0.000199949
AC007298.2	0.60662	Down	8.86387e-14	8.76035e-13
AC007314.1	1.9436	Up	0.000283003	0.000518871
AC007319.1	0.85023	Down	9.50833e-05	0.00018733
AC007336.1	1.3821	Up	0.0194592	0.0269335
AC007364.1	0.772219	Down	2.00037e-11	1.26271e-10
AC007383.2	1.06381	Up	0.00467173	0.00713338
AC007384.1	0.725282	Down	0.000112462	0.000218784
AC007389.1	1.18064	Up	0.00190731	0.00308543
AC007389.5	1.38424	Up	0.000306881	0.000560373
AC007390.2	1.19895	Up	1.89939e-08	6.8902e-08
AC007391.1	1.99616	Up	0.000485536	0.000863316
AC007405.1	1.59779	Up	1.71253e-12	1.30919e-11
AC007405.3	1.17981	Up	9.89726e-11	5.40358e-10
AC007406.2	1.6795	Up	1.10986e-05	2.53629e-05
AC007406.3	1.28456	Up	6.64386e-05	0.000134316
AC007406.5	1.04594	Up	0.00493102	0.00749127
AC007423.1	0.614425	Down	2.4021e-05	5.21017e-05
AC007448.3	1.26832	Up	9.19963e-08	2.98533e-07
AC007497.1	2.26796	Up	1.77373e-05	3.93952e-05
AC007541.1	1.21605	Up	2.62974e-11	1.6296e-10
AC007546.1	1.63734	Up	1.64276e-06	4.28779e-06
AC007566.1	1.30614	Up	1.335e-06	3.53909e-06
AC007608.3	1.39831	Up	4.32949e-05	9.02213e-05
AC007611.1	1.53306	Up	1.13125e-15	1.67859e-14
AC007619.1	1.57532	Up	0.00502078	0.00762123
AC007622.2	1.39663	Up	0.000681908	0.0011841
AC007638.2	1.19284	Up	1.40998e-05	3.17655e-05
AC007639.1	4.83899	Up	3.14787e-11	1.91345e-10
AC007663.3	1.82484	Up	1.1537e-12	9.13362e-12
AC007663.4	1.64966	Up	9.77761e-10	4.45005e-09
AC007666.1	1.12995	Up	0.0237272	0.0324347
AC007684.1	1.30461	Up	0.00272629	0.00431617
AC007686.3	1.08301	Up	8.75687e-05	0.000173726
AC007743.1	1.79363	Up	1.18241e-08	4.441e-08
AC007750.1	2.62793	Up	2.74512e-07	8.1377e-07
AC007773.1	1.56793	Up	5.7375e-16	9.22086e-15
AC007780.1	1.36862	Up	5.28226e-05	0.000108407
AC007785.3	3.97472	Up	9.07078e-10	4.16012e-09
AC007879.3	1.8288	Up	3.29215e-07	9.60682e-07
AC007881.3	1.61997	Up	2.00798e-05	4.41543e-05
AC007938.2	2.11171	Up	3.62946e-05	7.66661e-05
AC007938.3	1.32677	Up	7.54492e-06	1.76515e-05
AC007950.2	1.22317	Up	0.023882	0.0326216
AC007953.1	0.759491	Down	0.000166629	0.000316543
AC007996.1	1.22095	Up	1.58779e-11	1.02742e-10
AC007998.3	2.00009	Up	1.87302e-11	1.18785e-10
AC008026.3	1.46235	Up	0.00755975	0.0111685
AC008050.1	1.63837	Up	2.73003e-06	6.91897e-06
AC008063.1	1.45535	Up	0.0227172	0.0311183
AC008079.1	1.29427	Up	8.11297e-09	3.12739e-08
AC008105.1	1.76854	Up	6.78456e-09	2.64926e-08
AC008105.3	1.21856	Up	3.39365e-05	7.19373e-05
AC008115.3	1.6207	Up	3.56968e-10	1.76884e-09
AC008115.4	1.25423	Up	2.81581e-06	7.11971e-06
AC008121.2	1.71798	Up	0.00031187	0.000568908
AC008124.1	1.07876	Up	1.41398e-06	3.74114e-06
AC008125.1	0.610683	Down	1.36961e-07	4.30018e-07
AC008147.2	1.51142	Up	0.00288465	0.00454164
AC008250.1	0.708809	Down	0.000696612	0.00120847
AC008250.2	0.644483	Down	1.58587e-07	4.90523e-07
AC008264.2	1.31896	Up	0.000471664	0.000840582
AC008267.5	1.1262	Up	1.51007e-07	4.69351e-07
AC008393.1	1.18132	Up	4.90298e-09	1.96555e-08
AC008403.3	2.49448	Up	7.60809e-05	0.0001525
AC008429.1	1.30251	Up	4.23593e-10	2.06311e-09
AC008438.1	1.15787	Up	3.73861e-07	1.07933e-06
AC008443.1	1.2932	Up	1.03906e-15	1.57194e-14
AC008443.5	1.25989	Up	4.83088e-08	1.64657e-07
AC008443.6	1.54691	Up	0.00361272	0.00561609
AC008467.1	1.36925	Up	1.1662e-08	4.38318e-08
AC008514.1	1.80247	Up	0.00480438	0.00731942
AC008537.2	1.11724	Up	0.0145038	0.020483
AC008543.1	1.21245	Up	1.83884e-05	4.06994e-05
AC008549.1	0.692151	Down	4.42205e-15	5.58271e-14
AC008556.1	0.687341	Down	4.51923e-22	4.61814e-20
AC008569.2	2.01367	Up	1.742e-05	3.87939e-05
AC008592.4	0.78504	Down	0.00145414	0.00239163
AC008592.5	0.677331	Down	3.0969e-07	9.09096e-07
AC008608.2	1.1671	Up	4.53547e-07	1.29421e-06
AC008610.1	1.78609	Up	2.02902e-16	3.59123e-15
AC008622.2	1.93502	Up	2.1195e-07	6.41296e-07
AC008655.2	2.70619	Up	7.09411e-09	2.76216e-08
AC008676.1	1.62352	Up	0.00076512	0.00132013
AC008708.1	0.702184	Down	0.00072205	0.0012502
AC008731.1	1.5356	Up	0.000640398	0.00111776
AC008735.1	2.10305	Up	3.25655e-09	1.35569e-08
AC008735.2	1.49228	Up	1.16659e-13	1.1319e-12
AC008735.4	1.71482	Up	1.15637e-09	5.21039e-09
AC008736.2	1.25244	Up	5.63622e-09	2.23305e-08
AC008736.3	2.48875	Up	4.03117e-06	9.88301e-06
AC008738.2	1.78919	Up	3.78104e-09	1.54761e-08
AC008738.6	2.45515	Up	6.61143e-06	1.56501e-05
AC008742.1	2.94497	Up	9.92878e-08	3.20085e-07
AC008750.3	4.25027	Up	1.26211e-10	6.75455e-10
AC008750.4	1.32031	Up	0.0267158	0.0361913
AC008750.5	1.4093	Up	2.43839e-05	5.28465e-05
AC008758.4	1.24143	Up	1.9642e-06	5.09488e-06
AC008759.2	1.8642	Up	0.000451136	0.000807986
AC008759.3	0.756302	Down	0.00153183	0.00250722
AC008760.1	1.42165	Up	0.00122933	0.00204109
AC008760.2	0.932843	Down	0.0131498	0.0186879
AC008763.1	1.25785	Up	0.0023837	0.00380045
AC008764.2	1.41986	Up	1.418e-08	5.23866e-08
AC008764.6	1.21163	Up	8.79918e-10	4.05586e-09
AC008764.8	1.57414	Up	2.0083e-17	4.70863e-16
AC008771.1	1.15104	Up	2.1506e-13	1.95431e-12
AC008781.1	1.99449	Up	1.17511e-06	3.13827e-06
AC008870.2	1.75649	Up	4.29084e-16	7.08511e-15
AC008870.4	3.17603	Up	3.72357e-08	1.29192e-07
AC008875.1	4.37515	Up	1.50849e-16	2.77891e-15
AC008894.2	1.9478	Up	4.37538e-06	1.06648e-05
AC008897.3	1.23208	Up	0.000781433	0.00134613
AC008906.2	2.42515	Up	3.71095e-07	1.07192e-06
AC008915.2	1.14141	Up	5.90892e-11	3.39012e-10
AC008946.1	1.22855	Up	1.95874e-07	5.96319e-07
AC008966.1	1.0849	Up	0.000126438	0.000243967
AC008969.1	1.20002	Up	8.93525e-09	3.40558e-08
AC008982.2	1.40719	Up	0.00151045	0.00247373
AC009005.1	1.65195	Up	1.03369e-17	2.62838e-16
AC009019.1	1.72077	Up	2.56448e-05	5.54018e-05
AC009022.1	1.1289	Up	1.98334e-07	6.03131e-07
AC009032.1	1.59855	Up	0.0025648	0.0040712
AC009041.2	1.31598	Up	2.28357e-05	4.96699e-05
AC009041.4	1.60712	Up	5.61773e-05	0.000114857
AC009053.2	0.861248	Down	0.0176126	0.0245849
AC009054.2	1.26399	Up	0.000586065	0.00102922
AC009061.2	1.40176	Up	1.13674e-14	1.3413e-13
AC009065.1	4.81264	Up	8.1468e-07	2.22282e-06
AC009065.2	1.32806	Up	0.00549221	0.00828573
AC009065.4	1.46182	Up	7.09496e-19	2.57895e-17
AC009065.5	1.30037	Up	0.0057597	0.00866033
AC009065.8	1.19373	Up	1.69033e-11	1.0847e-10
AC009087.1	1.66828	Up	0.000420108	0.000754911
AC009088.1	2.02747	Up	8.55434e-09	3.27423e-08
AC009090.1	1.62758	Up	6.47255e-05	0.000131146
AC009090.3	1.30093	Up	0.019211	0.0266377
AC009093.1	1.68929	Up	9.78627e-07	2.6422e-06
AC009093.5	0.612259	Down	5.71336e-09	2.25866e-08
AC009095.1	1.53211	Up	0.000664522	0.00115688
AC009097.2	3.67579	Up	2.25097e-06	5.78059e-06
AC009107.2	1.94604	Up	5.475e-11	3.16801e-10
AC009108.3	1.7477	Up	4.4908e-08	1.53938e-07
AC009113.1	1.0583	Up	0.0322062	0.0430901
AC009118.2	2.24599	Up	1.35813e-08	5.04848e-08
AC009118.3	1.06113	Up	0.0177167	0.0247113
AC009119.1	0.852126	Down	0.00359349	0.00558781
AC009120.2	1.26575	Up	4.47678e-14	4.74486e-13
AC009120.3	1.45871	Up	7.21501e-05	0.00014505
AC009120.5	2.40681	Up	3.19712e-08	1.12293e-07
AC009121.1	7.46461	Up	1.93658e-09	8.37071e-09
AC009121.2	3.09325	Up	2.38466e-12	1.77653e-11
AC009126.1	1.11976	Up	1.0396e-05	2.38277e-05
AC009133.1	1.15181	Up	2.78772e-15	3.70056e-14
AC009137.2	0.731717	Down	1.31239e-07	4.1277e-07
AC009148.1	3.02729	Up	2.883e-19	1.17401e-17
AC009159.3	0.821242	Down	1.9893e-11	1.25718e-10
AC009171.2	1.18812	Up	0.000269523	0.000496171
AC009226.1	1.85941	Up	7.2774e-08	2.40039e-07
AC009237.14	1.1146	Up	1.07443e-10	5.84251e-10
AC009237.15	1.30259	Up	4.49341e-09	1.81209e-08
AC009269.5	2.0302	Up	8.14624e-06	1.90091e-05
AC009271.1	9.27443	Up	8.43345e-05	0.000167617
AC009275.1	1.69007	Up	1.14323e-07	3.64434e-07
AC009283.1	1.18438	Up	2.99822e-14	3.25418e-13
AC009309.1	1.20444	Up	1.06803e-05	2.44482e-05
AC009318.1	1.18982	Up	0.00300459	0.00472088
AC009318.4	1.43536	Up	8.1007e-05	0.000161537
AC009403.1	1.07973	Up	7.41109e-08	2.44151e-07
AC009404.1	1.09305	Up	0.000326554	0.000594693
AC009407.1	1.12779	Up	5.19378e-07	1.4689e-06
AC009506.1	1.03697	Up	0.0352855	0.0468742
AC009509.4	0.749523	Down	4.7447e-09	1.9074e-08
AC009542.1	1.38601	Up	0.00225045	0.00360392
AC009549.1	1.54856	Up	2.6596e-09	1.12799e-08
AC009560.1	0.890995	Down	0.0135479	0.0192033
AC009686.2	1.45973	Up	8.96962e-10	4.1274e-09
AC009690.2	1.45281	Up	2.73919e-20	1.57462e-18
AC009704.2	1.48608	Up	0.000897847	0.00152916
AC009716.1	1.41333	Up	0.0119898	0.0171247
AC009779.2	1.1094	Up	6.13151e-10	2.89523e-09
AC009812.1	1.23055	Up	1.82782e-13	1.67221e-12
AC009812.4	1.07466	Up	0.000885608	0.00151069
AC009831.1	0.875751	Down	2.50084e-07	7.47493e-07
AC009878.1	0.591676	Down	2.46135e-05	5.33226e-05
AC009902.2	3.02311	Up	6.1733e-07	1.72166e-06
AC009902.3	3.11027	Up	8.36793e-07	2.28086e-06
AC009948.2	1.23473	Up	0.00910072	0.0132784
AC009950.1	0.932485	Down	0.017607	0.0245835
AC009955.4	1.58812	Up	0.0173958	0.0243074
AC009961.1	1.34477	Up	1.3306e-11	8.70976e-11
AC009996.1	1.43103	Up	0.00053258	0.000941401
AC010132.4	2.46626	Up	2.01174e-12	1.51749e-11
AC010136.1	1.40134	Up	0.00150356	0.00246342
AC010148.1	1.7239	Up	4.42553e-10	2.15352e-09
AC010149.1	2.58441	Up	8.56264e-06	1.9895e-05
AC010168.2	1.38146	Up	1.1905e-12	9.35816e-12
AC010173.1	1.63304	Up	2.84373e-11	1.74227e-10
AC010175.1	0.693605	Down	6.21951e-05	0.000126397
AC010185.1	1.37613	Up	0.0313529	0.0420627
AC010186.3	1.27065	Up	1.06846e-07	3.4221e-07
AC010201.1	3.2955	Up	2.49294e-13	2.24655e-12
AC010201.2	2.14781	Up	4.19006e-20	2.26933e-18
AC010207.1	0.822319	Down	0.0156581	0.0220442
AC010226.1	1.0939	Up	0.000433051	0.000777395
AC010240.3	1.85656	Up	8.07841e-05	0.000161152
AC010245.2	1.26607	Up	5.68593e-09	2.24945e-08
AC010247.1	0.805936	Down	0.0161523	0.0227047
AC010260.1	1.40046	Up	6.84052e-06	1.60939e-05
AC010271.1	1.78508	Up	3.44705e-06	8.58356e-06
AC010271.2	1.87489	Up	0.000602693	0.00105671
AC010273.1	1.37536	Up	7.7201e-05	0.000154516
AC010280.1	0.374098	Down	1.02321e-16	1.99343e-15
AC010280.2	0.468736	Down	1.02665e-21	8.96832e-20
AC010300.1	1.71242	Up	3.91197e-18	1.13301e-16
AC010319.4	1.56411	Up	1.47724e-10	7.78984e-10
AC010320.3	1.69877	Up	0.000274325	0.000504412
AC010326.3	1.16785	Up	9.07154e-13	7.35501e-12
AC010327.5	1.46915	Up	7.62972e-13	6.2705e-12
AC010327.6	1.24104	Up	5.65912e-15	7.01368e-14
AC010331.1	1.84405	Up	3.29927e-20	1.86134e-18
AC010333.1	11.8128	Up	4.74736e-09	1.9074e-08
AC010333.2	10.2833	Up	1.56182e-09	6.84926e-09
AC010336.1	2.12438	Up	2.1303e-10	1.09362e-09
AC010336.2	0.710746	Down	1.19169e-09	5.35172e-09
AC010359.1	1.38912	Up	6.308e-10	2.97338e-09
AC010401.1	1.59095	Up	0.000112375	0.000218693
AC010422.1	1.34382	Up	0.000519278	0.00091999
AC010422.2	1.89101	Up	7.85187e-08	2.58044e-07
AC010422.4	2.32009	Up	9.66772e-10	4.40373e-09
AC010442.1	1.17658	Up	2.94986e-18	8.87581e-17
AC010457.1	2.321	Up	0.00103977	0.00174726
AC010463.3	2.6928	Up	6.97742e-11	3.92824e-10
AC010487.2	2.00004	Up	0.00146326	0.00240444
AC010491.1	1.39876	Up	2.59217e-11	1.61185e-10
AC010501.1	1.40887	Up	0.000113693	0.00022102
AC010503.4	1.0212	Up	0.00772143	0.0113856
AC010504.1	1.20616	Up	4.47269e-06	1.08755e-05
AC010525.1	2.13166	Up	2.92924e-06	7.38583e-06
AC010530.1	1.37394	Up	0.00974275	0.0141352
AC010531.5	1.31153	Up	0.0193405	0.0267967
AC010531.6	1.19053	Up	9.14394e-05	0.000180941
AC010536.1	1.53977	Up	5.37081e-13	4.53796e-12
AC010538.1	1.19967	Up	0.00580709	0.00872433
AC010542.5	1.68577	Up	1.72216e-16	3.09892e-15
AC010547.1	2.55661	Up	6.57726e-09	2.57388e-08
AC010547.2	0.261931	Down	3.07256e-24	6.93374e-22
AC010595.1	25.5043	Up	9.26438e-07	2.51131e-06
AC010615.2	1.73679	Up	5.87504e-07	1.64525e-06
AC010618.3	2.40614	Up	1.12288e-11	7.42554e-11
AC010618.4	1.27048	Up	5.83579e-12	4.1101e-11
AC010619.2	2.35241	Up	4.14458e-06	1.01295e-05
AC010624.1	1.68141	Up	1.13154e-07	3.60919e-07
AC010624.2	5.16712	Up	0.000402275	0.000725274
AC010632.1	1.70298	Up	7.05585e-05	0.000142061
AC010643.1	1.37039	Up	0.0017871	0.00290136
AC010654.1	1.08976	Up	0.00783486	0.0115434
AC010680.4	1.43879	Up	0.0246383	0.0335955
AC010719.1	2.18818	Up	9.54294e-25	2.80262e-22
AC010735.1	4.45214	Up	7.12742e-10	3.32777e-09
AC010735.2	1.24961	Up	1.42431e-07	4.45899e-07
AC010754.1	1.69974	Up	0.000296536	0.000542948
AC010761.2	1.45418	Up	3.84838e-15	4.92738e-14
AC010761.4	1.31005	Up	0.0265472	0.0359899
AC010761.5	1.58241	Up	0.000772537	0.00133165
AC010761.7	1.67893	Up	0.00144422	0.00237676
AC010809.1	1.38269	Up	1.44722e-08	5.33206e-08
AC010809.2	1.52768	Up	9.1749e-13	7.4277e-12
AC010809.3	2.14434	Up	1.58339e-05	3.54951e-05
AC010834.3	1.4308	Up	1.51324e-09	6.66319e-09
AC010864.1	1.99507	Up	4.80163e-20	2.52482e-18
AC010883.1	1.34029	Up	8.38634e-11	4.64421e-10
AC010894.3	3.28398	Up	2.43097e-07	7.29427e-07
AC010907.2	1.93735	Up	0.00808994	0.0118933
AC010913.1	1.43288	Up	2.81712e-06	7.11971e-06
AC010931.2	4.99848	Up	1.09806e-08	4.14433e-08
AC010967.1	2.60262	Up	0.000386437	0.000697415
AC010969.1	0.539404	Down	7.02268e-09	2.73632e-08
AC010969.2	1.13904	Up	5.72245e-13	4.80508e-12
AC010973.1	3.80948	Up	2.5507e-10	1.28868e-09
AC010973.2	1.68895	Up	2.34318e-24	5.76849e-22
AC010976.1	1.20055	Up	7.36193e-06	1.72532e-05
AC010997.4	1.37767	Up	1.71008e-11	1.09477e-10
AC010997.5	4.06831	Up	3.43371e-11	2.05947e-10
AC010998.2	1.76577	Up	0.00452717	0.00693022
AC010999.2	3.14469	Up	4.48139e-13	3.82826e-12
AC011005.4	3.44833	Up	2.23878e-16	3.92403e-15
AC011247.1	1.73031	Up	0.00147423	0.002421
AC011294.1	3.72495	Up	4.17284e-17	9.11295e-16
AC011330.2	2.1708	Up	1.30028e-09	5.78663e-09
AC011337.1	2.46704	Up	8.27235e-17	1.66554e-15
AC011365.1	0.725606	Down	2.2903e-05	4.97962e-05
AC011374.2	1.11021	Up	0.000718767	0.00124491
AC011379.2	1.39546	Up	2.17105e-08	7.79219e-08
AC011405.1	2.03005	Up	8.77909e-06	2.03717e-05
AC011445.1	1.78877	Up	0.00742859	0.0109927
AC011445.2	2.13083	Up	1.12119e-19	5.23479e-18
AC011446.1	2.36427	Up	3.9491e-06	9.70872e-06
AC011447.3	1.73662	Up	2.18358e-07	6.58479e-07
AC011450.1	1.12276	Up	0.00248264	0.00394773
AC011461.1	2.25292	Up	1.57776e-11	1.02215e-10
AC011462.4	2.29131	Up	5.61601e-19	2.12702e-17
AC011466.1	2.24648	Up	1.70357e-05	3.80005e-05
AC011466.3	4.0275	Up	3.5274e-10	1.74949e-09
AC011468.1	1.41937	Up	6.49184e-17	1.34198e-15
AC011468.5	1.23357	Up	2.64986e-05	5.70693e-05
AC011472.1	1.39617	Up	4.32734e-13	3.70837e-12
AC011472.4	1.11342	Up	0.00544019	0.00821412
AC011476.3	1.32034	Up	6.83322e-06	1.60847e-05
AC011477.2	1.17553	Up	3.63737e-05	7.67732e-05
AC011477.3	1.21677	Up	2.65745e-06	6.74448e-06
AC011479.3	1.98497	Up	0.000156076	0.000297434
AC011481.1	2.17543	Up	6.55266e-15	8.04744e-14
AC011481.2	1.24072	Up	0.00751905	0.0111114
AC011498.1	1.35551	Up	7.14558e-05	0.000143708
AC011498.6	2.6057	Up	3.38662e-16	5.74982e-15
AC011503.1	5.23069	Up	8.76153e-10	4.04195e-09
AC011503.2	1.26353	Up	1.42961e-06	3.78064e-06
AC011511.5	0.858176	Down	0.0217049	0.0298276
AC011591.1	0.65826	Down	8.00884e-07	2.1896e-06
AC011603.2	1.7598	Up	4.85405e-07	1.37786e-06
AC011632.1	16.8685	Up	1.32397e-07	4.15929e-07
AC011676.1	5.79693	Up	2.54915e-07	7.60254e-07
AC011700.1	1.12554	Up	0.000159519	0.000303567
AC011731.1	2.15354	Up	6.73562e-06	1.58678e-05
AC011747.1	0.711724	Down	0.00085039	0.00145337
AC011773.3	1.62101	Up	0.00403607	0.00621711
AC011773.4	5.21065	Up	6.95166e-11	3.92189e-10
AC011815.1	1.39817	Up	2.98813e-11	1.82455e-10
AC011815.2	1.82282	Up	7.51457e-09	2.91122e-08
AC011825.4	1.55052	Up	0.0028757	0.00453151
AC011899.2	0.859487	Down	2.95855e-05	6.3309e-05
AC011921.1	3.46967	Up	1.15673e-18	3.94014e-17
AC011933.3	8.17731	Up	1.09259e-11	7.25179e-11
AC011944.1	2.82648	Up	2.29196e-07	6.90007e-07
AC011978.2	1.10247	Up	2.71424e-06	6.88216e-06
AC012020.1	1.47266	Up	0.0106618	0.0153739
AC012063.1	1.44464	Up	8.28233e-14	8.23066e-13
AC012065.3	0.867764	Down	1.18633e-05	2.70306e-05
AC012073.1	1.44957	Up	5.03217e-10	2.42475e-09
AC012074.1	2.02661	Up	9.901e-09	3.74992e-08
AC012085.2	0.808247	Down	0.0124277	0.0177221
AC012146.1	1.32153	Up	3.50091e-17	7.8351e-16
AC012170.2	1.15825	Up	0.018391	0.025599
AC012173.1	1.43089	Up	0.0191876	0.0266173
AC012181.1	1.10576	Up	0.0333186	0.0444467
AC012184.3	1.109	Up	0.00259224	0.00411114
AC012186.2	1.65981	Up	0.000445098	0.000797436
AC012213.2	2.07825	Up	0.000110455	0.000215112
AC012213.3	1.95733	Up	8.1601e-11	4.53749e-10
AC012236.1	1.64755	Up	5.33818e-12	3.78424e-11
AC012254.1	1.6487	Up	0.00848511	0.012429
AC012306.2	1.06446	Up	0.000171076	0.000324082
AC012313.1	1.12215	Up	5.05944e-11	2.95279e-10
AC012313.2	1.3213	Up	7.07995e-08	2.34096e-07
AC012313.5	1.11786	Up	0.00985959	0.0143009
AC012313.6	1.21462	Up	0.000206517	0.000386889
AC012313.8	1.84296	Up	5.2148e-16	8.4561e-15
AC012313.9	1.1324	Up	6.77461e-05	0.000136857
AC012360.1	2.27015	Up	4.26864e-08	1.46543e-07
AC012360.2	0.868703	Down	0.00121557	0.00201948
AC012360.3	1.26523	Up	1.57924e-14	1.81212e-13
AC012368.1	1.14918	Up	0.00111019	0.00185653
AC012377.1	1.42707	Up	0.0297158	0.0400151
AC012379.1	0.501171	Down	5.86579e-12	4.12586e-11
AC012409.1	0.689903	Down	1.80408e-13	1.65329e-12
AC012435.2	1.73227	Up	1.77082e-05	3.93549e-05
AC012442.1	1.20641	Up	5.89505e-05	0.000120028
AC012442.2	1.35651	Up	4.34433e-07	1.24558e-06
AC012456.2	1.80531	Up	0.00558898	0.00842469
AC012464.3	2.39256	Up	3.46793e-09	1.43158e-08
AC012467.1	1.21416	Up	0.0185524	0.0257971
AC012467.2	1.13546	Up	5.5164e-13	4.63926e-12
AC012485.2	2.17968	Up	7.71974e-09	2.9843e-08
AC012506.2	1.80556	Up	0.00653368	0.00974295
AC012510.1	1.33154	Up	1.31624e-14	1.52324e-13
AC012557.1	1.13842	Up	0.00102902	0.00173133
AC012557.2	1.74594	Up	0.00136933	0.00226106
AC012613.2	0.590468	Down	0.000333936	0.000607729
AC012615.1	1.31967	Up	1.34328e-20	8.45952e-19
AC012615.6	1.22122	Up	2.49436e-07	7.45966e-07
AC012629.2	0.639961	Down	4.6061e-06	1.11718e-05
AC012636.1	1.58891	Up	2.46868e-15	3.31771e-14
AC012640.1	4.00013	Up	3.10131e-10	1.54951e-09
AC012640.3	0.701966	Down	0.000884253	0.00150891
AC012645.1	1.19686	Up	3.78329e-09	1.54761e-08
AC012645.4	2.60842	Up	1.60793e-13	1.48864e-12
AC012668.3	0.835241	Down	0.00802654	0.0118066
AC012676.1	1.50998	Up	3.6495e-15	4.72863e-14
AC012676.3	2.03996	Up	2.56841e-06	6.52463e-06
AC012676.4	2.42033	Up	3.19589e-07	9.34104e-07
AC013275.1	1.42863	Up	2.38973e-06	6.09932e-06
AC013400.1	4.2196	Up	8.10784e-12	5.54445e-11
AC013403.2	1.30823	Up	2.53015e-05	5.4682e-05
AC013451.2	5.63148	Up	1.1515e-08	4.33391e-08
AC013452.2	2.23825	Up	1.65789e-06	4.32104e-06
AC013468.1	1.42046	Up	8.3891e-05	0.000166797
AC013472.3	2.30345	Up	9.29848e-08	3.0156e-07
AC013553.3	4.56987	Up	2.39999e-14	2.65273e-13
AC013553.4	1.28525	Up	0.0075079	0.0110979
AC013652.1	1.27	Up	0.0343522	0.0457242
AC013731.1	2.21937	Up	8.86001e-18	2.29597e-16
AC015631.1	71.6703	Up	4.52579e-08	1.54941e-07
AC015660.3	2.07924	Up	2.61473e-07	7.78954e-07
AC015712.1	0.82436	Down	0.00883374	0.0129097
AC015712.2	0.840017	Down	0.00100461	0.00169343
AC015802.3	1.17249	Up	0.0179679	0.0250294
AC015802.4	1.73823	Up	3.99558e-15	5.07982e-14
AC015802.5	1.64447	Up	1.04092e-07	3.34181e-07
AC015813.1	1.25939	Up	1.38905e-13	1.32682e-12
AC015819.1	1.19136	Up	0.0336483	0.0448645
AC015819.2	1.8096	Up	5.16807e-06	1.24236e-05
AC015845.2	1.80924	Up	0.00622945	0.00932523
AC015849.1	2.58827	Up	3.57828e-06	8.87361e-06
AC015849.3	1.48957	Up	7.58368e-08	2.49533e-07
AC015849.5	1.27016	Up	0.00023723	0.000440768
AC015871.3	1.15133	Up	5.43377e-09	2.16074e-08
AC015908.2	0.793616	Down	0.000657815	0.00114594
AC015908.3	0.814609	Down	2.60099e-15	3.4697e-14
AC015912.3	1.44478	Up	3.92168e-09	1.59698e-08
AC015922.2	0.690941	Down	1.50557e-08	5.53576e-08
AC015922.3	0.812385	Down	1.40121e-09	6.21537e-09
AC015961.2	1.86735	Up	2.4832e-07	7.43041e-07
AC015982.1	1.17576	Up	8.40453e-07	2.28853e-06
AC016026.1	1.44082	Up	0.000114921	0.000223086
AC016027.1	0.904859	Down	1.0515e-05	2.40902e-05
AC016065.1	1.18596	Up	7.54747e-12	5.18087e-11
AC016355.1	1.06599	Up	0.0107512	0.0154863
AC016394.1	1.76542	Up	1.6869e-23	2.68713e-21
AC016394.2	1.53904	Up	2.92014e-18	8.83547e-17
AC016405.1	1.43696	Up	0.0191914	0.0266173
AC016405.2	1.68813	Up	7.49069e-07	2.05728e-06
AC016405.3	1.3344	Up	1.26338e-09	5.65027e-09
AC016526.2	1.91623	Up	3.11287e-06	7.80886e-06
AC016550.2	91.1975	Up	1.1847e-11	7.79628e-11
AC016571.1	1.64621	Up	0.000769281	0.00132689
AC016575.1	2.80562	Up	5.12582e-12	3.64323e-11
AC016586.2	2.07169	Up	2.00454e-08	7.2474e-08
AC016590.1	3.41801	Up	2.16637e-09	9.30457e-09
AC016590.2	1.789	Up	0.000971311	0.0016424
AC016590.3	1.41808	Up	4.4979e-08	1.54084e-07
AC016596.1	1.99704	Up	3.74944e-19	1.49316e-17
AC016705.2	0.730706	Down	2.86096e-05	6.13906e-05
AC016710.1	71.7197	Up	5.94427e-06	1.41637e-05
AC016717.2	5.36233	Up	0.000789421	0.00135816
AC016722.2	1.64973	Up	6.98295e-08	2.31313e-07
AC016735.1	0.741132	Down	7.02269e-05	0.000141447
AC016737.1	2.67221	Up	1.58597e-17	3.81761e-16
AC016738.1	1.75803	Up	9.19093e-08	2.9843e-07
AC016745.1	1.5433	Up	0.00911602	0.0132936
AC016747.1	1.14644	Up	5.84629e-20	2.98712e-18
AC016747.2	1.83924	Up	2.40532e-06	6.13333e-06
AC016747.3	1.87487	Up	3.97381e-05	8.33224e-05
AC016773.1	2.61032	Up	9.96833e-24	1.74156e-21
AC016831.5	1.99027	Up	7.70178e-06	1.80107e-05
AC016866.1	1.48119	Up	0.00988668	0.0143325
AC016876.3	1.91325	Up	1.26848e-07	3.9989e-07
AC016877.3	21.1117	Up	8.98381e-10	4.13042e-09
AC016888.1	1.13677	Up	1.07442e-09	4.86949e-09
AC016924.1	1.33901	Up	1.3824e-07	4.33531e-07
AC016949.1	1.27283	Up	5.1146e-05	0.000105286
AC016999.1	0.442008	Down	1.4537e-12	1.12959e-11
AC017002.2	3.45373	Up	2.97764e-06	7.4974e-06
AC017002.3	3.59821	Up	2.75604e-14	3.0216e-13
AC017083.1	2.66644	Up	9.52813e-19	3.30797e-17
AC017100.1	1.07406	Up	0.0126192	0.0179809
AC018410.2	2.30107	Up	6.64856e-06	1.57243e-05
AC018467.1	0.7833	Down	1.94173e-07	5.91474e-07
AC018521.7	2.48687	Up	2.01949e-05	4.43714e-05
AC018529.1	0.585596	Down	1.69945e-07	5.23191e-07
AC018529.2	1.49962	Up	4.65402e-08	1.5923e-07
AC018553.1	1.85244	Up	2.47655e-05	5.3609e-05
AC018638.6	1.77172	Up	1.15203e-07	3.66807e-07
AC018638.7	1.4551	Up	5.24009e-10	2.51599e-09
AC018645.2	1.10288	Up	1.20132e-05	2.73605e-05
AC018647.1	1.1178	Up	0.0258044	0.0350795
AC018647.2	1.03328	Up	0.0204433	0.0281948
AC018648.1	3.14018	Up	6.38634e-14	6.48938e-13
AC018690.1	1.2751	Up	7.92802e-08	2.60389e-07
AC018695.4	1.58783	Up	0.000519524	0.000920124
AC018742.1	0.562885	Down	1.42495e-09	6.30519e-09
AC018755.4	0.65721	Down	1.49416e-06	3.94173e-06
AC018766.1	2.01287	Up	6.39267e-07	1.77643e-06
AC018809.1	3.61871	Up	1.51196e-21	1.25981e-19
AC018809.2	1.09919	Up	2.78652e-10	1.39868e-09
AC018845.3	1.22335	Up	0.0264082	0.0358374
AC018904.1	1.19156	Up	2.51588e-11	1.56801e-10
AC019077.1	1.43908	Up	0.0309497	0.0415837
AC019080.1	1.18063	Up	9.98589e-11	5.44648e-10
AC019080.5	1.27366	Up	1.59596e-11	1.03147e-10
AC019117.1	1.2135	Up	0.00663073	0.00987136
AC019183.1	4.27188	Up	1.77409e-05	3.93952e-05
AC019205.1	1.26298	Up	0.0134167	0.0190472
AC019254.1	1.34541	Up	0.0228663	0.0312974
AC019257.1	0.440198	Down	1.72226e-16	3.09892e-15
AC019294.2	2.05051	Up	2.4337e-10	1.23764e-09
AC020594.1	2.05981	Up	2.44043e-15	3.2879e-14
AC020634.1	1.40963	Up	0.0214437	0.0294994
AC020656.2	1.26853	Up	0.00034742	0.000630783
AC020659.1	1.30177	Up	0.00391788	0.00605226
AC020661.1	1.8316	Up	3.78804e-11	2.26196e-10
AC020663.3	2.14373	Up	1.96419e-09	8.4833e-09
AC020763.1	0.810431	Down	2.72336e-05	5.85539e-05
AC020765.2	1.51318	Up	1.88184e-16	3.36371e-15
AC020907.1	1.57138	Up	5.75331e-09	2.27279e-08
AC020907.3	2.03562	Up	0.00106812	0.00178934
AC020907.4	2.33929	Up	8.69904e-12	5.92428e-11
AC020911.1	1.90639	Up	3.92583e-09	1.59747e-08
AC020915.1	1.3939	Up	2.57811e-05	5.56517e-05
AC020915.2	2.07765	Up	7.8918e-13	6.46626e-12
AC020915.3	1.21619	Up	3.54123e-18	1.03672e-16
AC020928.1	2.73398	Up	1.05493e-08	3.9871e-08
AC020931.1	0.912191	Down	0.0319359	0.0427919
AC020978.4	0.685854	Down	4.19175e-16	6.98538e-15
AC021016.2	1.05431	Up	0.00531472	0.00803812
AC021016.3	1.44264	Up	4.12364e-05	8.62303e-05
AC021078.1	1.12236	Up	2.55662e-09	1.08857e-08
AC021086.1	1.50588	Up	0.000682801	0.00118527
AC021087.1	1.54261	Up	0.00332641	0.00519937
AC021087.3	1.39145	Up	1.51839e-07	4.71536e-07
AC021092.1	2.56469	Up	8.41856e-11	4.65729e-10
AC021134.1	34.0838	Up	6.56244e-06	1.5541e-05
AC021188.1	1.36114	Up	0.000455771	0.000815209
AC021218.1	1.2683	Up	0.0171402	0.0239874
AC021224.1	1.26487	Up	0.0201548	0.0278323
AC021321.1	2.6244	Up	6.15497e-14	6.26604e-13
AC021483.2	0.912079	Down	0.00081928	0.00140507
AC021491.2	8.49614	Up	5.1214e-15	6.37644e-14
AC021504.1	0.80237	Down	0.00063295	0.00110618
AC021739.2	1.13954	Up	0.0344317	0.0457962
AC021739.5	1.51697	Up	9.54825e-06	2.20057e-05
AC021744.1	0.790283	Down	0.0123006	0.0175501
AC021752.1	1.37813	Up	0.00597638	0.00895877
AC021851.1	1.37354	Up	4.71276e-10	2.28712e-09
AC022007.1	1.373	Up	6.62284e-19	2.4568e-17
AC022079.2	1.55561	Up	6.58391e-07	1.8249e-06
AC022098.1	1.17137	Up	1.91704e-10	9.89772e-10
AC022098.2	3.33832	Up	0.00386589	0.00597366
AC022098.3	1.86679	Up	2.53846e-09	1.08169e-08
AC022144.1	1.10268	Up	0.00713373	0.0105761
AC022146.2	2.85154	Up	2.73951e-07	8.12551e-07
AC022148.1	2.52884	Up	0.000623203	0.00109091
AC022150.2	1.20866	Up	0.00276922	0.00437517
AC022150.4	1.44545	Up	0.000956428	0.00161977
AC022154.1	2.30955	Up	2.72754e-13	2.44171e-12
AC022167.2	1.20713	Up	1.09692e-11	7.27162e-11
AC022167.3	1.35126	Up	0.00234854	0.0037455
AC022167.4	0.710369	Down	3.03009e-05	6.4712e-05
AC022182.1	1.76102	Up	0.00164393	0.00268368
AC022182.2	1.37145	Up	0.00784258	0.0115517
AC022211.1	2.83974	Up	1.59044e-06	4.1673e-06
AC022211.2	1.55802	Up	4.96404e-16	8.09796e-15
AC022211.3	1.68636	Up	0.00025345	0.000468813
AC022296.3	5.14813	Up	5.38704e-10	2.58425e-09
AC022306.2	1.45749	Up	1.57935e-19	7.06924e-18
AC022306.3	1.86815	Up	1.24707e-12	9.76032e-12
AC022400.1	1.80591	Up	3.51107e-10	1.74298e-09
AC022400.5	1.51321	Up	1.28193e-11	8.41565e-11
AC022400.6	1.33383	Up	1.73615e-10	9.05875e-10
AC022424.1	7.3093	Up	1.93205e-07	5.88949e-07
AC022558.3	1.53333	Up	0.000135311	0.000259874
AC022613.1	1.1239	Up	3.77632e-06	9.30506e-06
AC022613.3	2.29034	Up	3.36809e-05	7.14515e-05
AC022730.4	0.681229	Down	0.000241733	0.000448366
AC022762.2	1.30784	Up	4.86746e-10	2.35587e-09
AC022784.1	1.23137	Up	4.13162e-05	8.63638e-05
AC022809.1	1.97168	Up	2.37887e-08	8.50988e-08
AC022816.1	0.842012	Down	0.0068067	0.0101167
AC022819.1	1.39807	Up	0.00273912	0.00433394
AC022893.1	1.41621	Up	4.42403e-11	2.60158e-10
AC022916.1	1.19684	Up	3.49501e-07	1.01333e-06
AC022973.4	1.66393	Up	0.000733713	0.00126768
AC023043.1	1.05635	Up	0.0071469	0.0105903
AC023043.4	1.5264	Up	5.89504e-10	2.80066e-09
AC023090.1	9.61937	Up	1.36205e-08	5.05958e-08
AC023137.1	0.792492	Down	0.0279477	0.0377563
AC023157.3	1.12219	Up	4.57234e-06	1.10949e-05
AC023302.1	6.68919	Up	1.40993e-11	9.20021e-11
AC023355.1	2.6734	Up	6.19019e-17	1.28452e-15
AC023509.1	1.55695	Up	0.000823195	0.00141073
AC023509.3	1.13845	Up	4.06459e-07	1.17033e-06
AC023590.1	0.779087	Down	0.000149313	0.000284947
AC023632.2	1.26193	Up	1.713e-05	3.81795e-05
AC023790.2	1.47843	Up	2.1602e-08	7.75839e-08
AC023794.1	3.8836	Up	1.48307e-13	1.4018e-12
AC023813.3	1.22975	Up	0.00505955	0.00767148
AC023830.1	1.87838	Up	0.000145596	0.000278443
AC023830.3	1.94072	Up	0.000226887	0.000423294
AC023906.4	1.52691	Up	9.58343e-05	0.000188536
AC023906.5	1.52617	Up	0.00112211	0.00187283
AC023908.3	2.65996	Up	9.68092e-18	2.4732e-16
AC024060.1	1.29395	Up	5.50722e-19	2.1154e-17
AC024075.1	1.51551	Up	3.78302e-08	1.31086e-07
AC024075.2	1.23746	Up	8.91829e-17	1.76928e-15
AC024075.3	1.44475	Up	1.29078e-10	6.86053e-10
AC024230.1	40.1659	Up	8.83234e-12	5.98698e-11
AC024243.1	3.51064	Up	1.55736e-09	6.83524e-09
AC024257.3	2.44444	Up	1.45853e-06	3.85336e-06
AC024257.4	1.47245	Up	0.0228002	0.0312149
AC024267.3	1.31789	Up	0.0211331	0.0291017
AC024361.1	2.30502	Up	5.2949e-23	7.1693e-21
AC024361.3	2.13817	Up	2.881e-07	8.50327e-07
AC024451.4	1.71089	Up	6.44954e-06	1.52937e-05
AC024559.2	0.841192	Down	0.0332877	0.0444164
AC024560.1	1.9435	Up	3.53831e-07	1.02533e-06
AC024560.3	2.51593	Up	3.00053e-11	1.82799e-10
AC024575.1	1.07081	Up	0.0201267	0.0278078
AC024581.1	10.5837	Up	1.75518e-09	7.62924e-09
AC024651.1	0.556293	Down	6.75199e-07	1.86671e-06
AC024884.2	1.65156	Up	9.32098e-08	3.02014e-07
AC024909.1	0.856888	Down	0.0178084	0.0248199
AC024940.1	1.65642	Up	0.000920106	0.00156216
AC024940.6	1.58613	Up	0.00554446	0.00836224
AC024941.2	3.44443	Up	7.10699e-08	2.34847e-07
AC025031.1	0.674395	Down	3.37647e-06	8.42329e-06
AC025031.4	1.62552	Up	9.35085e-09	3.549e-08
AC025048.2	1.31501	Up	2.75182e-07	8.15311e-07
AC025048.4	1.76691	Up	7.6241e-13	6.2705e-12
AC025159.1	1.20017	Up	1.29222e-13	1.2431e-12
AC025162.2	2.55448	Up	1.86803e-07	5.71597e-07
AC025164.1	1.32246	Up	1.81017e-05	4.01141e-05
AC025165.4	1.81407	Up	1.61063e-11	1.03601e-10
AC025165.5	1.08932	Up	0.000263491	0.000486556
AC025171.1	1.2356	Up	7.40143e-10	3.44679e-09
AC025171.2	1.49594	Up	4.31034e-18	1.23517e-16
AC025171.3	3.18979	Up	4.93572e-10	2.38464e-09
AC025171.4	1.79867	Up	2.32235e-14	2.57743e-13
AC025171.5	2.11547	Up	7.21148e-16	1.1387e-14
AC025175.1	1.24926	Up	9.42672e-08	3.05171e-07
AC025176.1	6.05628	Up	1.00449e-12	8.08368e-12
AC025178.1	1.35907	Up	4.89792e-09	1.96497e-08
AC025254.1	Inf	Up	1.00456e-06	2.71085e-06
AC025259.3	0.743395	Down	1.9613e-05	4.32333e-05
AC025265.1	1.40793	Up	6.05521e-10	2.86359e-09
AC025271.4	1.51648	Up	4.21075e-10	2.05269e-09
AC025279.1	0.766667	Down	1.08714e-05	2.48752e-05
AC025287.3	2.18606	Up	2.53727e-09	1.08169e-08
AC025569.1	0.921341	Down	0.0156491	0.0220374
AC025575.2	2.83355	Up	1.71064e-05	3.81426e-05
AC025580.1	2.51929	Up	0.000796482	0.00136901
AC025580.3	2.03481	Up	9.24125e-11	5.06862e-10
AC025627.1	1.12309	Up	0.00459416	0.00702483
AC025682.1	1.26907	Up	1.23252e-09	5.52591e-09
AC025766.1	2.22837	Up	9.28637e-05	0.000183358
AC025917.1	1.2202	Up	0.0148993	0.0210142
AC026191.1	1.32998	Up	1.12866e-07	3.60214e-07
AC026250.1	1.56556	Up	1.01945e-11	6.81646e-11
AC026254.2	2.36721	Up	3.14581e-12	2.3149e-11
AC026304.1	1.10199	Up	0.00467109	0.00713338
AC026333.4	1.96319	Up	8.75809e-07	2.37805e-06
AC026355.1	3.01579	Up	0.000146104	0.000279215
AC026356.1	1.47599	Up	1.27412e-07	4.01199e-07
AC026356.2	2.05035	Up	1.22334e-10	6.56652e-10
AC026362.1	1.79308	Up	2.68876e-19	1.11163e-17
AC026367.1	1.62813	Up	5.43712e-06	1.30241e-05
AC026367.2	1.54657	Up	5.22239e-10	2.50971e-09
AC026367.3	1.51017	Up	9.03062e-11	4.97051e-10
AC026368.1	2.47783	Up	5.08802e-08	1.72445e-07
AC026369.2	1.37516	Up	3.98656e-10	1.95611e-09
AC026369.3	0.40876	Down	1.90847e-15	2.66398e-14
AC026401.3	1.2695	Up	2.43933e-15	3.2879e-14
AC026412.3	1.30341	Up	0.000420079	0.000754911
AC026462.3	1.09736	Up	0.00194545	0.00314149
AC026469.1	0.619601	Down	1.59506e-13	1.48179e-12
AC026471.1	1.07406	Up	1.23408e-05	2.80595e-05
AC026471.2	1.41306	Up	3.86758e-09	1.57732e-08
AC026471.3	1.39592	Up	0.000807604	0.00138675
AC026471.4	1.21269	Up	5.92955e-11	3.39835e-10
AC026495.1	2.2779	Up	0.000107289	0.000209547
AC026689.1	2.38872	Up	1.74256e-09	7.58659e-09
AC026691.1	1.33777	Up	2.83362e-07	8.37712e-07
AC026704.1	1.70244	Up	0.000145188	0.00027776
AC026740.1	1.81457	Up	2.04363e-17	4.75035e-16
AC026765.2	0.849778	Down	0.00154762	0.00253231
AC026801.2	1.31257	Up	4.17883e-12	3.03386e-11
AC026803.1	1.47087	Up	0.000561174	0.000988076
AC026803.2	1.29351	Up	2.92417e-11	1.78952e-10
AC026992.2	2.16453	Up	0.000911633	0.00155048
AC027020.2	1.2984	Up	4.91935e-05	0.000101421
AC027031.2	0.899845	Down	0.00200336	0.00323038
AC027097.1	1.12772	Up	6.58444e-08	2.19185e-07
AC027117.1	1.42887	Up	1.31389e-07	4.13003e-07
AC027117.2	0.833005	Down	9.78603e-06	2.25058e-05
AC027228.2	1.68493	Up	0.00052679	0.000931774
AC027237.3	2.63829	Up	4.01453e-08	1.38224e-07
AC027237.4	1.28427	Up	0.00241668	0.0038485
AC027271.1	1.56265	Up	1.17905e-07	3.74748e-07
AC027279.2	2.09371	Up	5.65938e-07	1.59144e-06
AC027288.3	1.56831	Up	0.00276155	0.00436433
AC027307.1	2.19083	Up	1.87245e-07	5.72624e-07
AC027307.2	1.1842	Up	1.76712e-20	1.07536e-18
AC027319.1	1.4447	Up	0.00501494	0.00761449
AC027373.1	1.62401	Up	3.63852e-06	9.00189e-06
AC027449.1	0.743143	Down	0.00170711	0.00277815
AC027601.2	1.40577	Up	2.22741e-15	3.04637e-14
AC027601.3	2.76187	Up	5.00629e-14	5.2445e-13
AC027607.1	1.26459	Up	0.0035102	0.00547086
AC027644.3	1.13162	Up	2.11974e-05	4.63485e-05
AC027682.1	2.27129	Up	4.64295e-10	2.25605e-09
AC027682.4	2.69174	Up	3.25683e-11	1.96864e-10
AC027682.6	0.915902	Down	0.00149723	0.00245503
AC027688.1	1.4836	Up	7.99662e-06	1.8668e-05
AC027702.1	1.27949	Up	0.0229589	0.0314083
AC027796.1	1.442	Up	0.0227182	0.0311183
AC027796.4	1.85898	Up	1.01083e-15	1.53351e-14
AC032044.1	1.602	Up	0.000235214	0.000437622
AC034102.6	4.36737	Up	1.19777e-10	6.44844e-10
AC034102.7	1.59441	Up	2.2038e-05	4.80507e-05
AC034198.2	1.72439	Up	1.55855e-05	3.49672e-05
AC034213.1	5.18764	Up	8.06062e-08	2.64424e-07
AC034229.4	4.21494	Up	7.22608e-18	1.9091e-16
AC034231.1	1.39446	Up	4.98103e-12	3.55432e-11
AC034236.2	1.36301	Up	1.52826e-18	5.0164e-17
AC036103.1	1.93683	Up	0.000145998	0.000279112
AC036108.2	2.03576	Up	2.30244e-12	1.71763e-11
AC036108.3	1.20744	Up	0.00105372	0.00176794
AC036176.1	0.888453	Down	2.30749e-07	6.93912e-07
AC036214.1	2.83762	Up	2.02786e-07	6.16324e-07
AC037198.2	0.638482	Down	0.000133792	0.000257321
AC037459.2	1.11094	Up	0.000884286	0.00150891
AC037487.1	2.79682	Up	7.69277e-12	5.27393e-11
AC039056.2	1.31189	Up	0.0128338	0.0182578
AC040160.1	1.33507	Up	0.00174731	0.00284102
AC040162.3	1.20879	Up	8.70703e-12	5.92428e-11
AC040168.1	0.513126	Down	1.82809e-11	1.16208e-10
AC040173.1	2.88713	Up	0.00136534	0.00225517
AC040934.1	2.93394	Up	3.51412e-09	1.44624e-08
AC040970.1	1.55168	Up	6.87489e-05	0.000138734
AC040977.1	1.27786	Up	4.48299e-15	5.64649e-14
AC046134.2	1.1625	Up	1.01192e-14	1.20187e-13
AC046143.2	1.24414	Up	0.00356751	0.0055522
AC046158.1	0.628423	Down	9.15306e-05	0.000181055
AC048337.1	4.20917	Up	1.79323e-08	6.54017e-08
AC048341.1	1.31728	Up	6.00898e-14	6.1521e-13
AC048341.2	1.80166	Up	3.85984e-19	1.52106e-17
AC048344.4	2.35918	Up	3.00006e-05	6.40961e-05
AC048382.1	2.22639	Up	1.65403e-08	6.06106e-08
AC048382.2	1.49029	Up	0.00181029	0.00293637
AC051619.5	1.36264	Up	0.0138081	0.0195516
AC051619.7	1.99345	Up	6.40674e-06	1.52055e-05
AC053503.5	1.26199	Up	0.000185056	0.000348613
AC053513.2	1.49669	Up	0.010994	0.0158024
AC053527.1	1.31331	Up	4.27116e-11	2.52264e-10
AC055713.1	1.35148	Up	3.61444e-25	1.63132e-22
AC055764.2	1.21191	Up	0.0326868	0.0436577
AC055822.1	1.55195	Up	4.56959e-12	3.29546e-11
AC055855.1	1.72612	Up	2.42835e-08	8.67543e-08
AC058791.1	1.32261	Up	0.000911793	0.00155048
AC060234.2	1.48361	Up	0.0118081	0.0168874
AC060766.4	1.13145	Up	0.00931359	0.0135634
AC060780.1	1.24871	Up	1.42884e-09	6.31724e-09
AC061975.6	4.85521	Up	0.00281198	0.00444015
AC062004.1	0.522791	Down	2.50274e-10	1.26799e-09
AC063919.1	1.2422	Up	0.00379146	0.00586868
AC063938.1	0.551217	Down	3.09948e-13	2.75645e-12
AC063948.1	2.24536	Up	3.61226e-17	8.01804e-16
AC063965.1	1.27848	Up	0.0253373	0.0344704
AC063977.6	0.616781	Down	5.01134e-08	1.69953e-07
AC064805.1	0.764455	Down	0.000640397	0.00111776
AC064807.1	1.19125	Up	3.11121e-10	1.55303e-09
AC064807.2	1.78527	Up	0.000535382	0.000945428
AC064807.4	1.29335	Up	6.08278e-06	1.44747e-05
AC064836.3	1.17746	Up	5.64169e-07	1.58729e-06
AC064875.1	1.85688	Up	4.5383e-07	1.29434e-06
AC066613.1	1.42999	Up	4.12584e-06	1.00899e-05
AC067750.1	1.11773	Up	3.70071e-05	7.79885e-05
AC067838.1	1.08773	Up	0.0320784	0.042952
AC067852.2	1.07853	Up	7.44513e-10	3.46416e-09
AC067852.3	1.2707	Up	0.000958254	0.00162235
AC067930.2	2.12244	Up	2.50332e-08	8.9256e-08
AC067930.4	1.98601	Up	4.11966e-08	1.41664e-07
AC068025.1	2.23231	Up	3.4248e-08	1.19361e-07
AC068305.2	0.83152	Down	0.011375	0.0163111
AC068338.2	0.926421	Down	7.38355e-05	0.000148273
AC068473.5	1.20927	Up	2.09105e-13	1.9098e-12
AC068506.1	1.66258	Up	0.000566136	0.000995517
AC068580.1	1.8221	Up	2.78094e-11	1.71154e-10
AC068580.3	1.23209	Up	1.84975e-11	1.17447e-10
AC068620.2	1.97871	Up	2.95127e-12	2.17767e-11
AC068756.1	4.5934	Up	0.00101374	0.00170774
AC068790.2	1.79089	Up	0.00106602	0.00178637
AC068790.3	2.54583	Up	3.43648e-09	1.42076e-08
AC068790.5	2.69127	Up	6.03342e-07	1.68699e-06
AC068790.7	2.4417	Up	1.70018e-07	5.23191e-07
AC068790.9	1.4535	Up	0.000109226	0.00021287
AC068792.1	1.16502	Up	0.00385804	0.00596664
AC068831.1	1.92388	Up	4.0381e-16	6.771e-15
AC068870.1	2.22998	Up	1.52168e-06	4.00652e-06
AC068875.1	0.572461	Down	3.36803e-07	9.7966e-07
AC068888.1	1.07836	Up	2.26988e-06	5.8264e-06
AC068888.2	2.19749	Up	2.65847e-05	5.72041e-05
AC068987.1	3.0658	Up	8.35866e-16	1.3084e-14
AC068987.3	3.31265	Up	5.86063e-07	1.6425e-06
AC068987.4	1.37723	Up	4.3986e-12	3.18487e-11
AC069200.1	2.08526	Up	4.12539e-07	1.18657e-06
AC069209.1	0.857774	Down	0.00186144	0.00301482
AC069222.1	2.59888	Up	1.83179e-12	1.39144e-11
AC069224.1	1.51893	Up	8.44161e-16	1.31203e-14
AC069234.4	1.73876	Up	5.82292e-05	0.000118694
AC069234.5	2.05317	Up	3.29836e-08	1.15474e-07
AC069277.1	11.9767	Up	9.88799e-08	3.1896e-07
AC069281.2	1.06117	Up	0.000185452	0.000349238
AC069294.1	0.694137	Down	0.000169232	0.000320925
AC069307.1	1.17221	Up	0.00114641	0.00191162
AC069544.1	1.51646	Up	1.49433e-21	1.25981e-19
AC072039.2	1.51382	Up	5.11467e-07	1.44729e-06
AC072061.1	1.22508	Up	2.6514e-10	1.33457e-09
AC073046.1	1.29686	Up	0.0056863	0.00856424
AC073073.2	1.09966	Up	4.72764e-06	1.1441e-05
AC073111.1	5.74161	Up	1.23716e-14	1.43787e-13
AC073114.1	3.58729	Up	1.14722e-05	2.61835e-05
AC073130.2	1.42509	Up	0.0168242	0.0235635
AC073188.6	1.60193	Up	0.00178675	0.00290136
AC073195.1	1.66889	Up	1.51294e-19	6.88578e-18
AC073254.1	1.15599	Up	3.39063e-07	9.85704e-07
AC073257.2	1.16692	Up	0.0123306	0.0175882
AC073263.1	3.08779	Up	2.27337e-10	1.16047e-09
AC073288.2	2.28052	Up	1.56064e-05	3.49998e-05
AC073314.1	1.54275	Up	4.93541e-06	1.19065e-05
AC073321.1	0.499505	Down	4.93169e-10	2.38464e-09
AC073326.1	1.58152	Up	0.000101912	0.000199768
AC073352.1	4.89775	Up	2.25315e-18	7.05379e-17
AC073370.1	2.64393	Up	3.81805e-05	8.03674e-05
AC073389.1	1.35156	Up	2.43808e-09	1.04137e-08
AC073389.3	1.61263	Up	1.57616e-09	6.89539e-09
AC073475.1	1.41157	Up	0.00166984	0.00272323
AC073476.3	2.28189	Up	4.14274e-05	8.65628e-05
AC073487.1	1.50979	Up	0.000733751	0.00126768
AC073508.3	1.07193	Up	7.27182e-07	2.00326e-06
AC073529.1	1.89392	Up	2.09112e-14	2.33515e-13
AC073534.2	1.38213	Up	0.000301482	0.00055163
AC073569.3	1.67787	Up	0.00135777	0.00224541
AC073573.1	1.31682	Up	0.0186271	0.0258878
AC073575.2	1.80493	Up	3.33491e-12	2.45073e-11
AC073611.2	1.53734	Up	1.81809e-16	3.26052e-15
AC073655.2	1.71974	Up	5.68202e-14	5.85054e-13
AC073842.2	3.03377	Up	6.80801e-16	1.07813e-14
AC073896.2	1.10119	Up	0.00011446	0.000222431
AC073896.3	1.25319	Up	7.5865e-07	2.07938e-06
AC073896.4	1.10543	Up	2.07081e-06	5.35346e-06
AC074029.3	2.14831	Up	3.08997e-05	6.59389e-05
AC074044.1	2.54608	Up	1.02944e-08	3.89345e-08
AC074117.1	1.16933	Up	8.45458e-16	1.31203e-14
AC074135.1	4.56154	Up	2.25688e-05	4.9129e-05
AC074138.1	3.03934	Up	7.35656e-13	6.07365e-12
AC074212.1	1.35701	Up	1.12629e-20	7.2619e-19
AC078777.1	2.21529	Up	8.26088e-05	0.000164368
AC078795.1	1.37694	Up	0.000136527	0.000261931
AC078802.1	1.5022	Up	1.29802e-05	2.94639e-05
AC078846.1	1.26351	Up	7.60238e-21	5.08327e-19
AC078850.1	3.43314	Up	6.7523e-09	2.63856e-08
AC078883.1	1.27071	Up	3.63966e-07	1.05189e-06
AC078909.2	5.31107	Up	1.07198e-16	2.06614e-15
AC078923.1	1.86659	Up	0.000770348	0.00132831
AC078993.1	2.76963	Up	2.7082e-09	1.14591e-08
AC079061.1	0.597107	Down	9.32865e-14	9.16951e-13
AC079062.1	2.82935	Up	4.61133e-05	9.56163e-05
AC079089.1	2.76278	Up	5.38318e-05	0.000110311
AC079145.1	1.79067	Up	8.52816e-07	2.32103e-06
AC079174.2	1.76347	Up	3.30607e-19	1.32634e-17
AC079209.1	1.26997	Up	0.019909	0.027521
AC079210.1	1.26814	Up	0.00405507	0.00624105
AC079305.1	1.30497	Up	1.12944e-05	2.57994e-05
AC079313.1	1.85811	Up	0.000172395	0.000326465
AC079313.2	1.81181	Up	0.00242041	0.00385331
AC079322.1	1.30373	Up	1.76955e-05	3.93428e-05
AC079336.5	1.50721	Up	0.00972685	0.0141159
AC079385.3	2.29008	Up	1.56039e-06	4.10047e-06
AC079465.1	0.647736	Down	2.35275e-06	6.0127e-06
AC079466.1	2.42611	Up	4.03893e-06	9.89365e-06
AC079598.1	0.559632	Down	4.46949e-07	1.27875e-06
AC079630.1	0.872511	Down	0.0146113	0.0206202
AC079760.2	3.72017	Up	2.7567e-06	6.98003e-06
AC079766.1	0.79878	Down	4.83096e-05	9.97501e-05
AC079807.1	1.15035	Up	7.26694e-09	2.82135e-08
AC079907.1	2.46846	Up	3.15477e-13	2.79644e-12
AC079921.1	1.26365	Up	0.0113023	0.0162197
AC079921.2	1.34679	Up	1.31528e-10	6.97706e-10
AC079922.2	1.13714	Up	7.66944e-09	2.96698e-08
AC080013.1	1.2955	Up	6.11483e-08	2.04432e-07
AC080013.3	2.50129	Up	1.1139e-12	8.83289e-12
AC080013.5	1.98755	Up	7.75893e-09	2.99732e-08
AC080023.1	1.26855	Up	0.0064854	0.00967896
AC080038.3	3.38812	Up	6.71575e-07	1.85764e-06
AC080112.1	1.08076	Up	5.1691e-08	1.74865e-07
AC080129.1	0.779071	Down	0.00343337	0.00535574
AC080129.2	2.14203	Up	4.77791e-16	7.8654e-15
AC080162.1	1.54796	Up	0.000630053	0.00110219
AC083798.2	1.12104	Up	3.33131e-05	7.0699e-05
AC083843.3	1.14045	Up	6.05537e-06	1.44158e-05
AC083862.2	1.13663	Up	2.93801e-07	8.65739e-07
AC083880.1	1.4555	Up	6.7821e-12	4.71526e-11
AC083902.1	0.857626	Down	0.0035276	0.00549324
AC083964.1	1.08985	Up	0.0196395	0.0271692
AC084018.1	1.71416	Up	2.19184e-14	2.44259e-13
AC084018.2	1.52464	Up	7.87697e-11	4.38906e-10
AC084036.1	1.2682	Up	3.90543e-13	3.36277e-12
AC084083.1	1.90608	Up	0.000850234	0.00145337
AC084125.2	1.20689	Up	5.1982e-09	2.07315e-08
AC084125.4	1.64452	Up	2.85946e-12	2.11568e-11
AC084357.2	1.22463	Up	0.0203241	0.0280375
AC084375.1	0.671892	Down	6.96107e-06	1.63421e-05
AC084757.2	3.15862	Up	8.37923e-07	2.28279e-06
AC084757.3	3.09434	Up	3.93604e-08	1.35694e-07
AC084809.1	1.39055	Up	0.0277563	0.0375151
AC084824.3	1.16287	Up	0.0194433	0.0269184
AC084824.4	1.21635	Up	2.82741e-09	1.19169e-08
AC084824.5	1.35659	Up	3.51325e-12	2.5748e-11
AC084876.1	1.76829	Up	2.27288e-07	6.84645e-07
AC087045.2	0.856391	Down	0.00818843	0.0120186
AC087222.1	2.23426	Up	1.26845e-07	3.9989e-07
AC087239.1	1.60811	Up	8.18548e-09	3.15086e-08
AC087273.1	0.724832	Down	1.00767e-05	2.31252e-05
AC087273.2	1.57593	Up	0.00417364	0.00641261
AC087289.2	2.5168	Up	3.11656e-07	9.1437e-07
AC087289.3	1.6135	Up	5.84945e-14	6.0115e-13
AC087289.6	1.19438	Up	3.21906e-05	6.84239e-05
AC087294.1	2.64696	Up	8.65981e-16	1.33243e-14
AC087301.1	1.7991	Up	0.000665063	0.00115745
AC087379.2	0.760587	Down	0.000183912	0.000346698
AC087392.1	0.475917	Down	1.85814e-15	2.62075e-14
AC087392.3	1.70137	Up	3.38127e-08	1.17996e-07
AC087392.4	1.82901	Up	0.000792959	0.00136339
AC087477.2	0.872136	Down	0.0010589	0.00177554
AC087482.1	1.07047	Up	6.5958e-07	1.82726e-06
AC087501.4	0.940595	Down	0.00428314	0.00657526
AC087521.1	0.669172	Down	1.21145e-06	3.23054e-06
AC087521.3	1.17643	Up	0.0166256	0.0233094
AC087623.2	1.29793	Up	9.37602e-05	0.000184993
AC087627.1	4.4799	Up	2.30033e-09	9.84092e-09
AC087741.1	1.31251	Up	1.30049e-16	2.43416e-15
AC087741.2	1.71993	Up	1.5025e-12	1.16417e-11
AC087742.1	3.05409	Up	3.97916e-12	2.89277e-11
AC087752.3	1.11442	Up	0.000698685	0.00121168
AC087752.4	1.64662	Up	2.77289e-12	2.05444e-11
AC089999.2	1.64578	Up	0.000483076	0.000859226
AC090015.1	20.5461	Up	8.28224e-11	4.60068e-10
AC090061.1	1.37864	Up	3.22741e-09	1.34562e-08
AC090114.2	1.18285	Up	5.10008e-15	6.36452e-14
AC090136.3	0.760644	Down	0.00230929	0.00368615
AC090164.2	2.32014	Up	6.16089e-13	5.11769e-12
AC090164.3	0.903779	Down	0.00587488	0.00881884
AC090181.2	1.59404	Up	0.0006313	0.00110401
AC090192.2	16.5091	Up	3.81503e-10	1.88352e-09
AC090197.1	1.6288	Up	2.48461e-10	1.25999e-09
AC090229.1	1.17743	Up	0.000187758	0.000353335
AC090241.3	2.67894	Up	3.7392e-09	1.53188e-08
AC090246.1	1.50241	Up	1.68473e-05	3.75959e-05
AC090260.1	2.18022	Up	7.77894e-06	1.81833e-05
AC090337.1	2.76562	Up	2.28375e-06	5.85366e-06
AC090340.1	0.676856	Down	2.50723e-06	6.3722e-06
AC090409.1	2.0217	Up	3.12149e-13	2.77147e-12
AC090425.1	1.15493	Up	0.0216422	0.0297574
AC090425.2	1.17003	Up	0.005158	0.007812
AC090510.2	2.47215	Up	8.16671e-13	6.67133e-12
AC090515.2	1.55928	Up	1.82281e-11	1.16009e-10
AC090517.2	1.34973	Up	4.27255e-09	1.72817e-08
AC090527.3	1.834	Up	3.05911e-06	7.69181e-06
AC090559.1	0.777779	Down	8.95748e-06	2.07501e-05
AC090579.1	1.30082	Up	0.000207735	0.000388768
AC090587.1	1.14072	Up	0.000120957	0.000233882
AC090587.2	1.33622	Up	0.000115231	0.000223608
AC090589.3	1.23913	Up	4.51613e-06	1.09683e-05
AC090618.1	0.72602	Down	0.00170894	0.0027803
AC090739.1	1.2486	Up	0.0214291	0.0294868
AC090772.3	1.58473	Up	1.43352e-08	5.28879e-08
AC090796.1	0.4267	Down	3.29942e-13	2.91512e-12
AC090809.1	89.2709	Up	3.34439e-08	1.16859e-07
AC090826.1	2.27247	Up	3.76878e-08	1.30677e-07
AC090844.2	0.842612	Down	0.00149309	0.002449
AC090907.2	1.88308	Up	0.0290143	0.0391288
AC090912.1	0.921351	Down	0.0151685	0.0213772
AC090912.2	0.902174	Down	0.00215549	0.00346003
AC090921.1	2.83069	Up	1.83973e-05	4.07024e-05
AC090948.1	1.24423	Up	2.03303e-06	5.26586e-06
AC090948.3	1.23285	Up	3.37896e-05	7.16541e-05
AC090970.2	1.24025	Up	0.000198748	0.000373109
AC091043.1	1.09386	Up	0.00743431	0.0109982
AC091057.1	1.63141	Up	6.82645e-20	3.42334e-18
AC091057.3	1.42887	Up	0.0270278	0.0365682
AC091132.4	1.27509	Up	0.00105061	0.00176328
AC091133.3	7.52187	Up	1.76414e-07	5.41642e-07
AC091152.2	1.39046	Up	0.000309658	0.000565254
AC091153.3	1.54581	Up	1.0505e-07	3.36857e-07
AC091153.4	2.28575	Up	1.07065e-06	2.87773e-06
AC091180.2	1.515	Up	0.00565399	0.00852032
AC091182.1	1.88659	Up	8.4833e-14	8.39956e-13
AC091185.1	1.57823	Up	0.000481295	0.000856339
AC091271.1	1.12958	Up	3.46316e-05	7.33534e-05
AC091488.1	1.22906	Up	0.0188949	0.026233
AC091544.4	1.77981	Up	0.0016762	0.00273196
AC091563.1	1.06402	Up	6.94165e-05	0.00013997
AC091588.3	0.695499	Down	2.90347e-05	6.22286e-05
AC091729.3	1.15295	Up	4.54565e-13	3.87095e-12
AC091849.2	1.58531	Up	0.0152931	0.0215472
AC091887.1	1.94576	Up	8.70305e-05	0.000172722
AC091965.4	1.25142	Up	0.000389944	0.000703276
AC091982.3	1.10577	Up	2.89311e-07	8.52972e-07
AC091987.1	93.4775	Up	1.19771e-10	6.44844e-10
AC092071.1	0.768512	Down	0.0031679	0.00496308
AC092112.1	1.81668	Up	0.0301817	0.0406223
AC092115.3	5.0415	Up	1.0454e-07	3.35421e-07
AC092117.1	1.54258	Up	1.23611e-13	1.19337e-12
AC092118.2	1.36297	Up	4.75252e-08	1.62395e-07
AC092119.2	2.45425	Up	5.2643e-24	9.83154e-22
AC092119.3	1.72778	Up	3.76864e-05	7.93583e-05
AC092123.1	1.28619	Up	1.50763e-07	4.69273e-07
AC092134.1	1.13391	Up	0.00287026	0.00452426
AC092143.3	2.90694	Up	6.77131e-08	2.24715e-07
AC092159.2	2.2698	Up	9.73419e-07	2.63076e-06
AC092164.1	1.4027	Up	3.74257e-12	2.73546e-11
AC092171.1	2.76258	Up	3.81964e-08	1.32207e-07
AC092171.2	1.55295	Up	2.07181e-26	2.24418e-23
AC092171.3	1.27645	Up	1.65034e-14	1.88571e-13
AC092171.4	3.04244	Up	9.60684e-25	2.80262e-22
AC092171.5	1.33304	Up	1.49699e-14	1.72138e-13
AC092198.1	1.8879	Up	0.0149084	0.0210216
AC092279.1	1.08459	Up	0.0111795	0.0160563
AC092295.2	1.19805	Up	5.32727e-08	1.79654e-07
AC092296.2	2.98931	Up	1.17614e-10	6.34462e-10
AC092296.4	0.710094	Down	0.000154926	0.000295346
AC092301.1	1.94719	Up	8.88644e-08	2.89411e-07
AC092354.1	1.30282	Up	0.00697162	0.0103504
AC092354.2	1.27771	Up	3.47384e-07	1.00827e-06
AC092368.3	1.07615	Up	3.62762e-05	7.66571e-05
AC092376.2	1.17859	Up	0.00936103	0.0136142
AC092384.1	1.58969	Up	0.00653608	0.00974385
AC092384.2	0.445688	Down	3.40534e-20	1.90138e-18
AC092447.5	4.06908	Up	0.00536364	0.0081008
AC092490.1	2.02207	Up	0.000275047	0.000505138
AC092535.4	1.48719	Up	7.74085e-17	1.56434e-15
AC092574.1	1.65124	Up	1.32787e-05	3.00659e-05
AC092598.1	4.06524	Up	0.00301421	0.00473462
AC092611.1	1.83855	Up	0.000268652	0.000494737
AC092614.1	1.54687	Up	8.13223e-07	2.21997e-06
AC092634.3	2.14983	Up	4.48873e-05	9.32884e-05
AC092650.1	1.76285	Up	0.000373302	0.000676188
AC092653.1	2.24291	Up	3.58654e-06	8.89003e-06
AC092667.1	2.35137	Up	6.43089e-11	3.65474e-10
AC092681.2	1.57769	Up	8.17031e-05	0.000162625
AC092683.1	2.41765	Up	1.50192e-11	9.7652e-11
AC092718.2	1.31224	Up	0.000282706	0.000518502
AC092718.4	1.07035	Up	1.97562e-05	4.35134e-05
AC092720.1	1.43605	Up	3.68365e-06	9.09327e-06
AC092755.2	0.839789	Down	0.0286427	0.0386373
AC092757.2	2.36566	Up	1.45222e-09	6.40491e-09
AC092757.3	2.8644	Up	9.96132e-13	8.02835e-12
AC092794.2	3.09665	Up	9.32362e-08	3.02014e-07
AC092802.1	1.27293	Up	0.000897249	0.00152863
AC092802.2	1.33508	Up	1.39354e-05	3.14215e-05
AC092802.3	0.778446	Down	0.00626188	0.00936602
AC092803.2	1.27488	Up	4.82907e-18	1.34124e-16
AC092809.2	0.726436	Down	0.000475097	0.000846423
AC092809.4	1.90539	Up	3.60319e-13	3.14756e-12
AC092828.1	1.1715	Up	0.0185096	0.0257443
AC092834.1	1.90403	Up	0.00399816	0.00616397
AC092849.1	1.24462	Up	0.0120144	0.0171553
AC092903.2	1.76997	Up	3.82023e-08	1.32207e-07
AC092910.3	1.56452	Up	2.32763e-15	3.15951e-14
AC092953.2	1.24735	Up	4.60789e-07	1.3128e-06
AC092957.1	29.0746	Up	1.1013e-07	3.52105e-07
AC093151.3	2.24355	Up	1.19641e-06	3.192e-06
AC093157.1	1.07963	Up	5.61299e-06	1.34033e-05
AC093157.2	1.394	Up	2.29605e-07	6.90855e-07
AC093227.1	1.09397	Up	0.000200354	0.000375994
AC093249.2	2.7642	Up	6.79367e-11	3.85283e-10
AC093249.6	1.28712	Up	4.65947e-14	4.90013e-13
AC093274.1	0.798229	Down	0.0308716	0.041489
AC093278.2	1.1254	Up	7.43264e-07	2.04341e-06
AC093297.2	1.06953	Up	1.26098e-07	3.9822e-07
AC093382.1	1.28257	Up	0.0311786	0.0418392
AC093388.1	1.30719	Up	1.0088e-09	4.58361e-09
AC093462.1	1.90542	Up	0.000292416	0.000535766
AC093484.4	1.70524	Up	1.25755e-07	3.97368e-07
AC093495.1	1.2405	Up	4.41818e-09	1.78441e-08
AC093503.2	1.2358	Up	0.0341116	0.0454262
AC093510.1	1.59316	Up	1.35232e-05	3.05556e-05
AC093515.1	Inf	Up	9.02529e-08	2.93579e-07
AC093535.1	1.40145	Up	3.1652e-07	9.26132e-07
AC093583.1	0.816095	Down	0.000906216	0.00154212
AC093620.1	1.48416	Up	0.000139679	0.000267693
AC093627.5	1.2678	Up	3.99776e-10	1.95611e-09
AC093627.7	1.96101	Up	1.50273e-06	3.96241e-06
AC093673.1	1.13433	Up	1.14886e-08	4.32702e-08
AC093677.2	0.839405	Down	0.00148826	0.00244255
AC093690.1	1.70892	Up	5.76287e-05	0.000117558
AC093726.2	1.2064	Up	5.60376e-09	2.22181e-08
AC093788.1	1.74772	Up	5.60767e-14	5.78498e-13
AC093791.1	34.7953	Up	7.06162e-06	1.65709e-05
AC093866.1	2.57139	Up	0.000261817	0.000483629
AC093895.1	11.526	Up	6.97616e-12	4.8254e-11
AC093916.1	2.35518	Up	0.00175144	0.00284603
AC095033.1	1.45642	Up	0.0186967	0.0259778
AC095057.3	1.35273	Up	5.88889e-10	2.80019e-09
AC096531.2	0.775809	Down	2.64065e-08	9.37821e-08
AC096540.1	1.18829	Up	5.77666e-05	0.000117795
AC096564.1	0.669296	Down	1.72369e-11	1.1012e-10
AC096586.2	1.58604	Up	1.05891e-06	2.849e-06
AC096637.2	5.44321	Up	3.85808e-11	2.29116e-10
AC096642.1	2.0494	Up	4.80447e-17	1.02538e-15
AC096649.1	1.39324	Up	0.0079061	0.011642
AC096677.1	0.843518	Down	0.000788138	0.00135639
AC096733.2	1.20479	Up	9.89795e-06	2.27342e-05
AC096992.2	1.20136	Up	1.29087e-06	3.43386e-06
AC097059.1	2.13009	Up	0.00194436	0.00314066
AC097059.2	1.34925	Up	0.0194902	0.0269696
AC097065.2	2.73936	Up	5.30353e-05	0.000108803
AC097359.2	1.1173	Up	3.51261e-08	1.22264e-07
AC097468.3	1.10306	Up	4.35338e-05	9.06493e-05
AC097505.1	1.70916	Up	0.000220915	0.000412436
AC097512.1	3.97052	Up	0.0143542	0.0202982
AC097515.1	9.47763	Up	6.01838e-11	3.43835e-10
AC097532.2	1.74151	Up	0.00104857	0.0017604
AC097534.1	1.77897	Up	4.28512e-06	1.04494e-05
AC097534.2	1.07963	Up	0.00443302	0.00679956
AC097634.1	2.61029	Up	2.76124e-11	1.70523e-10
AC097641.2	2.61442	Up	6.04026e-20	3.05739e-18
AC097662.1	1.20508	Up	1.32956e-05	3.00916e-05
AC097717.1	2.64405	Up	1.5625e-07	4.84403e-07
AC098484.1	0.913236	Down	0.000144478	0.000276499
AC098484.2	1.42552	Up	5.37676e-06	1.28852e-05
AC098487.1	1.09258	Up	0.0108821	0.015654
AC098613.1	1.4772	Up	8.7615e-05	0.000173754
AC098820.1	1.57617	Up	3.17786e-17	7.14161e-16
AC098820.3	1.81518	Up	3.98756e-10	1.95611e-09
AC098828.3	1.37983	Up	0.00312516	0.00490037
AC098851.1	1.42574	Up	0.0125667	0.0179109
AC099066.2	1.71151	Up	2.23256e-05	4.86386e-05
AC099329.2	0.879508	Down	0.0137927	0.0195348
AC099343.2	1.95185	Up	1.68992e-15	2.39597e-14
AC099508.2	0.459279	Down	2.2326e-19	9.52107e-18
AC099509.1	0.845159	Down	0.000912833	0.00155127
AC099518.1	2.11028	Up	3.22369e-07	9.41722e-07
AC099518.2	4.15418	Up	4.68579e-12	3.36581e-11
AC099518.4	1.87053	Up	4.7583e-08	1.6249e-07
AC099518.6	1.26256	Up	0.0164087	0.0230233
AC099520.1	Inf	Up	2.83102e-11	1.73644e-10
AC099522.2	1.34144	Up	9.27125e-09	3.52372e-08
AC099568.2	1.67702	Up	1.59445e-14	1.8257e-13
AC099684.1	0.760164	Down	2.47621e-07	7.41767e-07
AC099778.1	1.53272	Up	1.54559e-19	6.97577e-18
AC099791.2	4.03293	Up	3.27548e-09	1.36252e-08
AC099792.1	4.8656	Up	1.53206e-07	4.75509e-07
AC099811.1	1.88716	Up	0.000207598	0.000388645
AC099850.1	1.42861	Up	2.63797e-13	2.36544e-12
AC099850.3	2.31436	Up	1.91373e-16	3.40946e-15
AC100771.2	1.53402	Up	8.81833e-05	0.000174817
AC100778.2	1.56591	Up	6.88927e-05	0.000138966
AC100778.3	1.84877	Up	9.73155e-05	0.000191241
AC100786.1	1.2716	Up	1.26089e-05	2.86571e-05
AC100793.4	1.54833	Up	0.000150624	0.000287348
AC100803.2	1.24112	Up	0.00109578	0.00183397
AC100803.3	2.39227	Up	1.04061e-13	1.01732e-12
AC100810.1	0.913397	Down	3.14132e-11	1.91161e-10
AC100812.1	2.7631	Up	8.11083e-09	3.12739e-08
AC100814.1	1.32356	Up	2.8838e-14	3.13628e-13
AC100821.2	1.75422	Up	1.44425e-05	3.24702e-05
AC100826.1	1.62934	Up	0.0301947	0.0406297
AC100827.4	2.95009	Up	1.35194e-06	3.58224e-06
AC100830.2	2.0276	Up	4.56072e-05	9.47119e-05
AC100849.1	0.564243	Down	7.06366e-08	2.33701e-07
AC100861.1	1.17833	Up	2.72697e-08	9.65313e-08
AC100872.1	4.22902	Up	3.48407e-10	1.73117e-09
AC102953.1	2.02892	Up	1.48289e-10	7.80501e-10
AC102953.2	1.66176	Up	1.02109e-21	8.96832e-20
AC103691.1	1.29222	Up	4.84236e-06	1.17029e-05
AC103706.1	1.57584	Up	4.20028e-19	1.6366e-17
AC103739.2	1.433	Up	0.0306275	0.0411916
AC103740.1	0.760097	Down	1.66036e-10	8.68841e-10
AC103760.1	1.04025	Up	0.0315233	0.04226
AC103808.3	12.5128	Up	8.53663e-06	1.98431e-05
AC103810.2	1.37725	Up	0.0109433	0.0157337
AC103858.1	0.760402	Down	0.0224564	0.0307986
AC103858.2	1.39218	Up	0.0297731	0.0400823
AC103923.1	1.23529	Up	0.00221209	0.00354564
AC103974.1	1.37878	Up	0.000938747	0.00159231
AC104024.2	0.826142	Down	0.0258333	0.03511
AC104041.1	4.22947	Up	0.00216923	0.00348106
AC104083.1	0.895724	Down	7.89685e-05	0.000157762
AC104088.1	9.23914	Up	2.18917e-06	5.63793e-06
AC104109.2	1.08128	Up	0.00229734	0.00367248
AC104109.4	1.38189	Up	0.0217022	0.0298276
AC104113.1	1.2083	Up	1.28828e-08	4.80862e-08
AC104118.1	1.49575	Up	3.54835e-15	4.61968e-14
AC104134.1	3.20757	Up	0.00013347	0.000256793
AC104170.1	0.779197	Down	1.34959e-08	5.02361e-08
AC104211.1	1.27633	Up	1.46854e-06	3.87793e-06
AC104260.1	0.742092	Down	0.018737	0.0260271
AC104463.2	1.88065	Up	2.60203e-09	1.1053e-08
AC104521.1	1.23227	Up	0.0306593	0.0412241
AC104532.2	1.69113	Up	1.28357e-09	5.72211e-09
AC104534.1	1.69798	Up	2.07527e-09	8.94165e-09
AC104564.3	1.57491	Up	8.02436e-05	0.000160191
AC104564.5	1.75592	Up	0.00122297	0.00203116
AC104574.2	2.48812	Up	0.000538605	0.000950499
AC104590.1	4.31401	Up	1.65732e-15	2.37462e-14
AC104655.1	2.05338	Up	4.50512e-11	2.64639e-10
AC104667.1	2.16603	Up	3.13625e-08	1.10442e-07
AC104695.2	2.08143	Up	3.21777e-06	8.04963e-06
AC104695.3	1.46454	Up	1.3439e-05	3.03779e-05
AC104758.2	1.55886	Up	3.57408e-07	1.03404e-06
AC104794.2	1.10588	Up	4.9244e-09	1.97268e-08
AC104794.4	0.647346	Down	4.31885e-07	1.23892e-06
AC104809.1	0.408844	Down	4.34859e-18	1.23958e-16
AC104809.2	0.607659	Down	1.5415e-13	1.43697e-12
AC104825.1	1.14199	Up	2.51326e-07	7.50375e-07
AC104958.1	1.90577	Up	7.09865e-05	0.00014287
AC104958.2	1.13596	Up	1.28772e-11	8.44343e-11
AC104971.1	0.879955	Down	0.000978269	0.00165262
AC104986.2	1.26658	Up	4.57776e-12	3.29696e-11
AC105020.1	1.43672	Up	1.11806e-07	3.57041e-07
AC105036.3	1.31569	Up	1.03756e-09	4.71035e-09
AC105046.1	0.68032	Down	0.00269948	0.00427622
AC105105.2	0.849652	Down	7.9859e-06	1.8651e-05
AC105118.1	50.6311	Up	2.58305e-13	2.32389e-12
AC105137.2	2.97868	Up	1.26982e-20	8.09099e-19
AC105206.2	1.4406	Up	4.58271e-05	9.50956e-05
AC105219.1	1.74564	Up	1.37473e-17	3.36902e-16
AC105219.4	2.46318	Up	3.89999e-05	8.19967e-05
AC105339.2	1.65803	Up	1.66791e-09	7.27328e-09
AC105339.3	2.70405	Up	8.49713e-09	3.25583e-08
AC105345.1	1.22469	Up	5.27279e-05	0.000108291
AC105411.1	1.70656	Up	5.81153e-07	1.63e-06
AC105446.1	1.69426	Up	0.00158317	0.00258891
AC105935.1	2.19515	Up	0.00030655	0.000560138
AC106028.3	1.2132	Up	4.19815e-08	1.44271e-07
AC106028.4	1.64128	Up	0.000381639	0.000689675
AC106037.1	1.93128	Up	5.93609e-05	0.000120819
AC106038.1	3.15446	Up	1.5661e-09	6.86245e-09
AC106052.1	2.34164	Up	3.81762e-06	9.39402e-06
AC106771.1	69.5951	Up	2.87497e-07	8.4901e-07
AC106782.2	1.13434	Up	1.39893e-08	5.18591e-08
AC106782.6	1.3783	Up	8.37642e-11	4.64421e-10
AC106786.1	1.94788	Up	0.00126563	0.00209815
AC106793.1	0.622443	Down	8.29115e-06	1.93261e-05
AC106795.2	0.619075	Down	7.26379e-11	4.08522e-10
AC106820.2	3.11134	Up	6.34951e-11	3.61608e-10
AC106820.3	1.86623	Up	1.21506e-16	2.30097e-15
AC106820.4	1.09263	Up	0.00851448	0.0124667
AC106820.5	2.87481	Up	4.03551e-14	4.31943e-13
AC106822.1	0.508153	Down	6.4063e-14	6.49747e-13
AC106881.1	0.707073	Down	4.20606e-06	1.02659e-05
AC106886.2	1.67797	Up	0.000166454	0.00031632
AC106897.1	1.68126	Up	1.70902e-08	6.24987e-08
AC106900.1	9.41106	Up	1.21272e-09	5.44167e-09
AC107021.2	1.0936	Up	0.00444795	0.00682052
AC107027.3	1.08781	Up	0.000108917	0.000212422
AC107068.1	1.20434	Up	1.68247e-12	1.29252e-11
AC107081.2	1.51716	Up	3.08891e-06	7.75953e-06
AC107214.1	1.23718	Up	0.000344086	0.000625359
AC107214.2	1.32538	Up	2.69039e-06	6.82491e-06
AC107294.3	0.775494	Down	0.00377915	0.00585131
AC107375.1	1.42452	Up	5.85332e-23	7.548e-21
AC107398.3	3.11554	Up	7.11597e-05	0.000143165
AC107419.1	9.98534	Up	1.11576e-09	5.0442e-09
AC107871.2	2.48619	Up	3.14208e-05	6.6998e-05
AC107959.3	2.04817	Up	3.32791e-09	1.38009e-08
AC107982.3	1.29268	Up	0.000106292	0.000207901
AC108047.1	1.22463	Up	0.000119381	0.000231081
AC108058.1	0.664884	Down	5.24933e-05	0.000107854
AC108134.1	0.916317	Down	0.0193461	0.0267976
AC108134.2	1.5597	Up	6.1541e-12	4.30628e-11
AC108134.3	1.19496	Up	6.91677e-06	1.62506e-05
AC108134.4	1.27221	Up	4.67095e-05	9.66674e-05
AC108136.1	2.71841	Up	7.52938e-08	2.47897e-07
AC108451.2	0.718311	Down	0.000211604	0.000395735
AC108463.2	2.55541	Up	1.04481e-14	1.23822e-13
AC108463.3	3.04253	Up	5.19796e-08	1.75622e-07
AC108471.2	1.12503	Up	0.000995199	0.00167808
AC108488.1	1.11608	Up	2.90765e-06	7.33824e-06
AC108676.1	1.5234	Up	3.98897e-06	9.79342e-06
AC108751.4	1.82499	Up	1.50093e-13	1.41621e-12
AC108860.2	0.958675	Down	0.00127651	0.00211489
AC109322.1	1.50708	Up	3.26671e-26	2.5275e-23
AC109361.1	2.03867	Up	4.21467e-06	1.02823e-05
AC109449.1	1.56476	Up	1.39202e-08	5.16382e-08
AC109454.2	1.48042	Up	2.82034e-11	1.73382e-10
AC109454.3	0.631237	Down	5.85009e-09	2.30775e-08
AC109460.1	1.84523	Up	1.07896e-16	2.07222e-15
AC109460.2	1.55551	Up	4.17016e-09	1.68801e-08
AC109460.3	1.59067	Up	1.66441e-15	2.3747e-14
AC109479.1	1.81322	Up	7.75139e-05	0.000155085
AC109587.1	1.15025	Up	0.000989666	0.00167031
AC109809.1	1.28578	Up	0.00471275	0.00718992
AC110048.2	2.51598	Up	1.59125e-07	4.91752e-07
AC110285.1	2.89087	Up	3.28841e-11	1.98551e-10
AC110285.2	1.67658	Up	1.74403e-17	4.12475e-16
AC110285.5	3.40232	Up	3.45709e-09	1.42819e-08
AC110619.1	1.44738	Up	0.0184005	0.0256003
AC110769.2	1.77203	Up	5.50623e-05	0.000112748
AC110995.1	0.675605	Down	1.06167e-12	8.45592e-12
AC111000.4	1.53787	Up	6.43915e-16	1.02874e-14
AC111149.2	1.91899	Up	1.14333e-05	2.61056e-05
AC111152.2	2.19096	Up	7.84508e-05	0.000156786
AC111182.1	1.52115	Up	3.1739e-05	6.75701e-05
AC112178.1	30.1238	Up	1.22482e-07	3.8793e-07
AC112206.2	0.660795	Down	4.73818e-13	4.02225e-12
AC112219.2	2.06199	Up	1.4003e-08	5.18742e-08
AC112220.2	1.06233	Up	0.0149575	0.0210853
AC112236.1	2.76313	Up	0.00149109	0.00244646
AC112236.2	1.39775	Up	3.18744e-09	1.33101e-08
AC112484.1	1.74064	Up	6.12403e-14	6.24628e-13
AC112484.3	1.86229	Up	2.15734e-18	6.79311e-17
AC112491.1	1.14765	Up	0.028183	0.0380646
AC112493.1	6.50936	Up	8.47915e-08	2.76837e-07
AC112503.2	1.48698	Up	0.000547981	0.000966416
AC112722.1	1.43845	Up	0.0205634	0.0283532
AC112907.3	1.62258	Up	9.18928e-16	1.40195e-14
AC113139.1	1.86061	Up	2.42737e-07	7.28749e-07
AC113361.1	2.66661	Up	1.03485e-06	2.78567e-06
AC113383.1	6.60623	Up	1.12857e-11	7.45407e-11
AC113404.1	2.80595	Up	5.92629e-09	2.33431e-08
AC114271.1	1.13186	Up	1.42205e-05	3.20108e-05
AC114284.1	2.40209	Up	2.39833e-05	5.20408e-05
AC114291.1	0.87802	Down	0.0132104	0.0187641
AC114316.1	7.44581	Up	1.80989e-14	2.05071e-13
AC114341.1	1.12304	Up	0.0040029	0.00616952
AC114401.1	10.4729	Up	6.88293e-11	3.89123e-10
AC114485.1	Inf	Up	2.3266e-05	5.0545e-05
AC114488.1	1.89393	Up	0.00032074	0.000584497
AC114488.2	1.92097	Up	8.35787e-06	1.94526e-05
AC114730.3	1.59256	Up	3.3792e-09	1.39815e-08
AC114763.1	1.34544	Up	7.47519e-11	4.18672e-10
AC114810.1	0.885429	Down	3.9234e-05	8.2393e-05
AC114811.2	3.07598	Up	9.72661e-07	2.63002e-06
AC114939.1	1.31719	Up	0.000462168	0.000825562
AC114956.1	1.87348	Up	2.03506e-05	4.46953e-05
AC114956.2	1.85241	Up	1.30467e-06	3.46378e-06
AC114956.3	1.36728	Up	1.77786e-07	5.45546e-07
AC115618.1	1.13722	Up	0.000256385	0.000473919
AC115618.2	1.11429	Up	1.24757e-07	3.94674e-07
AC115619.1	0.894616	Down	5.40789e-11	3.13924e-10
AC116025.1	0.66137	Down	7.71801e-08	2.53799e-07
AC116025.2	5.57961	Up	4.47967e-18	1.26737e-16
AC116036.2	0.796935	Down	7.71445e-05	0.00015446
AC116049.2	12.3026	Up	1.79529e-14	2.03843e-13
AC116158.1	1.53836	Up	0.0102448	0.0148239
AC116337.3	2.11873	Up	1.70729e-08	6.24776e-08
AC116351.1	0.719634	Down	2.68441e-07	7.9708e-07
AC116366.1	1.20235	Up	5.32705e-06	1.27774e-05
AC116407.2	1.22807	Up	0.000407066	0.000733179
AC116535.1	1.40304	Up	6.33568e-07	1.7615e-06
AC116552.1	1.82883	Up	9.76288e-07	2.63719e-06
AC116667.1	1.3975	Up	1.08542e-11	7.21303e-11
AC116914.2	2.05646	Up	1.19431e-12	9.37443e-12
AC117386.2	7.48449	Up	3.85079e-11	2.28934e-10
AC117402.1	1.51097	Up	0.000233057	0.000433908
AC117498.2	1.24403	Up	5.3951e-07	1.52266e-06
AC118344.1	1.40878	Up	0.011401	0.0163397
AC118754.2	0.650318	Down	1.73099e-08	6.32168e-08
AC118758.3	2.0117	Up	5.6425e-05	0.000115233
AC119150.1	1.65504	Up	0.00128628	0.00213009
AC119396.2	1.33231	Up	0.00365301	0.00567384
AC119403.1	1.36044	Up	6.363e-05	0.00012912
AC119424.1	0.62828	Down	8.14631e-10	3.77097e-09
AC119800.1	1.48017	Up	0.00273449	0.00432787
AC120024.1	1.35189	Up	0.000638308	0.00111504
AC120042.1	0.759828	Down	1.67487e-05	3.74066e-05
AC120042.2	2.39517	Up	4.22323e-05	8.81767e-05
AC120049.1	1.08419	Up	0.00179688	0.00291549
AC120053.1	1.30931	Up	9.15986e-16	1.40141e-14
AC120114.1	1.35599	Up	5.21337e-05	0.000107197
AC120498.4	1.31283	Up	1.07819e-11	7.17377e-11
AC120498.9	3.12501	Up	8.74719e-13	7.11333e-12
AC121247.1	1.66156	Up	0.00111362	0.00186096
AC121338.2	1.48595	Up	6.04269e-08	2.02145e-07
AC121761.2	1.246	Up	0.000196019	0.000368112
AC122129.1	1.25938	Up	0.0166176	0.0233043
AC122710.1	33.2318	Up	6.66541e-07	1.8456e-06
AC123768.2	1.94296	Up	1.59166e-07	4.91752e-07
AC123768.3	1.28686	Up	0.0226339	0.0310247
AC123912.1	1.61581	Up	0.00271154	0.00429406
AC123912.4	0.786276	Down	0.00170143	0.00277051
AC124016.1	1.83432	Up	1.49527e-18	4.93804e-17
AC124016.2	1.19913	Up	5.85299e-05	0.000119262
AC124045.1	1.26693	Up	5.37632e-06	1.28852e-05
AC124067.2	2.93697	Up	1.91649e-10	9.89772e-10
AC124067.4	2.03178	Up	4.86352e-05	0.000100357
AC124068.2	1.5599	Up	2.01744e-12	1.51967e-11
AC124242.1	0.756164	Down	5.94847e-10	2.8211e-09
AC124283.2	1.91004	Up	1.26518e-09	5.65366e-09
AC124312.3	1.47566	Up	0.0277623	0.0375151
AC124319.2	1.403	Up	0.0183464	0.0255435
AC124319.3	1.29605	Up	2.52505e-07	7.53481e-07
AC125257.1	1.10712	Up	3.31629e-14	3.57078e-13
AC125437.1	1.3492	Up	2.87113e-06	7.24944e-06
AC125494.1	1.55286	Up	0.000402977	0.000726297
AC125494.2	1.29398	Up	2.76532e-07	8.1886e-07
AC125603.1	8.2099	Up	1.73613e-06	4.52279e-06
AC125603.2	2.25932	Up	2.97195e-05	6.35456e-05
AC126118.1	3.03481	Up	2.08929e-17	4.81515e-16
AC126283.1	2.75982	Up	1.29106e-08	4.81568e-08
AC126365.1	1.3776	Up	0.0134256	0.0190548
AC126614.1	0.78808	Down	0.000249226	0.000461631
AC126696.3	4.25703	Up	1.19412e-07	3.79315e-07
AC126773.4	1.55214	Up	0.00463986	0.00708872
AC127024.4	2.03891	Up	3.35072e-11	2.01639e-10
AC127024.5	1.72297	Up	2.51229e-18	7.81986e-17
AC127024.6	2.2004	Up	1.41216e-11	9.20366e-11
AC127070.1	1.98988	Up	3.99495e-10	1.95611e-09
AC127164.1	1.68575	Up	0.000255243	0.000471969
AC127496.1	2.19732	Up	3.7415e-13	3.24223e-12
AC127521.1	0.756102	Down	1.97585e-06	5.12266e-06
AC127537.1	1.4889	Up	6.99144e-09	2.72807e-08
AC128687.2	1.75524	Up	1.5818e-06	4.15057e-06
AC128709.1	1.82426	Up	0.000139666	0.000267693
AC129492.5	1.50022	Up	0.0177347	0.0247284
AC129507.1	0.660376	Down	1.19079e-15	1.76211e-14
AC129507.2	0.78732	Down	4.41321e-11	2.59803e-10
AC129507.3	0.81907	Down	8.15156e-05	0.000162372
AC129510.1	1.59354	Up	1.00186e-07	3.22597e-07
AC130324.1	1.49002	Up	4.42512e-05	9.20371e-05
AC130343.2	0.700775	Down	2.55133e-08	9.0848e-08
AC130371.2	0.755146	Down	0.000160698	0.000305705
AC130469.1	2.54712	Up	1.24624e-07	3.94484e-07
AC130650.2	1.19276	Up	0.000810519	0.00139093
AC131009.1	1.71414	Up	2.68751e-11	1.66349e-10
AC131009.2	1.32632	Up	0.0107926	0.0155376
AC131009.3	1.32381	Up	2.40987e-10	1.22668e-09
AC131159.1	2.03892	Up	7.22339e-05	0.000145165
AC131159.2	1.67666	Up	9.57768e-10	4.37007e-09
AC131235.2	1.16407	Up	0.00192732	0.00311687
AC131235.3	1.33234	Up	0.000136053	0.000261114
AC131391.1	58.4621	Up	8.02863e-09	3.09929e-08
AC131532.1	3.75886	Up	0.00546265	0.00824574
AC131934.1	2.73812	Up	2.79501e-07	8.272e-07
AC132192.2	1.9109	Up	3.10187e-26	2.5275e-23
AC132807.2	3.02128	Up	0.0265294	0.0359748
AC132872.1	1.30048	Up	7.56623e-20	3.75952e-18
AC132872.2	3.51288	Up	2.04919e-19	8.81168e-18
AC132872.3	1.35665	Up	1.47503e-07	4.60286e-07
AC132938.1	1.65831	Up	2.47151e-05	5.35215e-05
AC132938.2	1.84849	Up	2.49345e-05	5.39533e-05
AC133528.1	1.48633	Up	6.26695e-07	1.74508e-06
AC133550.2	1.83147	Up	5.65667e-09	2.23951e-08
AC133552.5	0.938467	Down	0.00511236	0.00774504
AC133644.2	2.59707	Up	9.89974e-09	3.74992e-08
AC133919.2	1.88516	Up	3.90681e-08	1.34944e-07
AC134312.1	0.731342	Down	0.00165523	0.00270021
AC134682.1	1.68228	Up	4.29249e-07	1.23267e-06
AC135048.1	0.840433	Down	3.33884e-07	9.72213e-07
AC135048.3	1.24055	Up	0.0104875	0.0151499
AC135050.1	1.21195	Up	3.30895e-08	1.15771e-07
AC135050.3	1.40584	Up	7.55087e-07	2.07066e-06
AC135050.6	1.0436	Up	0.00040927	0.000736658
AC135178.3	1.43761	Up	9.60464e-12	6.47805e-11
AC135178.5	1.14644	Up	5.66099e-05	0.000115523
AC135507.1	1.22869	Up	1.75801e-05	3.91023e-05
AC135586.2	0.757124	Down	3.92783e-08	1.35584e-07
AC135782.3	1.36866	Up	0.0210006	0.0289266
AC136475.1	1.21022	Up	9.77721e-08	3.15763e-07
AC136475.2	1.29036	Up	9.22096e-10	4.21982e-09
AC136604.2	1.59935	Up	4.72088e-10	2.28902e-09
AC136604.3	1.49327	Up	2.79918e-09	1.18071e-08
AC136624.1	2.38994	Up	1.43307e-05	3.22321e-05
AC137056.1	0.84599	Down	0.00504472	0.00765113
AC137630.1	1.55231	Up	0.0162033	0.0227645
AC137630.3	2.06508	Up	3.59367e-13	3.14432e-12
AC137767.1	1.24544	Up	6.00585e-11	3.43481e-10
AC137932.1	1.32813	Up	3.3024e-09	1.37161e-08
AC137932.2	1.85861	Up	3.59019e-09	1.4753e-08
AC137932.3	1.33065	Up	8.59243e-11	4.74379e-10
AC138028.2	1.17377	Up	0.0147235	0.0207717
AC138028.4	1.31679	Up	1.33259e-09	5.92556e-09
AC138028.6	1.42589	Up	4.84748e-06	1.171e-05
AC138035.1	1.47374	Up	1.80989e-05	4.01141e-05
AC138150.1	1.9775	Up	2.54904e-08	9.08262e-08
AC138150.2	1.52897	Up	7.32598e-11	4.1074e-10
AC138207.2	1.38454	Up	1.65474e-06	4.31699e-06
AC138230.1	1.38171	Up	9.09255e-09	3.46066e-08
AC138356.1	0.594563	Down	4.62028e-23	6.41626e-21
AC138393.3	2.31425	Up	5.84885e-08	1.96145e-07
AC138696.2	1.58296	Up	9.83047e-19	3.36974e-17
AC138904.1	2.32128	Up	2.10663e-05	4.60991e-05
AC138956.1	1.58792	Up	4.78593e-05	9.89713e-05
AC138956.2	1.28026	Up	0.00220963	0.00354273
AC139100.1	1.70793	Up	1.30337e-16	2.43416e-15
AC139100.2	1.92338	Up	3.74799e-20	2.07134e-18
AC139149.1	1.7077	Up	0.00673363	0.0100163
AC139256.2	1.20399	Up	3.14326e-07	9.21207e-07
AC139491.2	1.52561	Up	8.41216e-08	2.75122e-07
AC139530.2	1.21714	Up	6.06425e-17	1.26323e-15
AC139768.2	1.18123	Up	3.19624e-08	1.12293e-07
AC139769.2	4.62832	Up	2.1738e-06	5.60101e-06
AC139795.2	1.15999	Up	9.00818e-08	2.93199e-07
AC139795.3	0.898228	Down	0.00547128	0.00825646
AC139887.1	1.87581	Up	1.41324e-13	1.34519e-12
AC139887.2	1.30888	Up	1.99999e-16	3.55146e-15
AC139887.4	2.01982	Up	6.5805e-10	3.09107e-09
AC141002.1	3.61006	Up	1.54763e-16	2.84134e-15
AC141586.2	1.51977	Up	0.00641385	0.00957745
AC142472.1	1.27578	Up	1.86851e-15	2.62853e-14
AC144548.1	1.96433	Up	4.09297e-07	1.17787e-06
AC145207.5	1.28651	Up	1.07338e-15	1.61485e-14
AC145207.8	2.52737	Up	9.2463e-11	5.06862e-10
AC145285.2	1.32408	Up	2.23151e-13	2.02443e-12
AC145285.3	1.8959	Up	4.52025e-05	9.39074e-05
AC145285.6	1.66982	Up	1.72237e-17	4.09139e-16
AC145343.1	1.788	Up	1.25789e-15	1.84627e-14
AC145422.1	1.79953	Up	1.40089e-09	6.21537e-09
AC145423.2	2.24968	Up	5.1596e-11	3.00285e-10
AC145423.3	2.87135	Up	1.40273e-15	2.03134e-14
AC147067.1	1.18359	Up	0.000316812	0.000577535
AC147067.2	1.39522	Up	0.0345307	0.0459165
AC147651.1	2.07006	Up	8.4534e-16	1.31203e-14
AC147651.2	0.805232	Down	4.20193e-05	8.77658e-05
AC147651.4	1.26868	Up	6.67517e-07	1.84735e-06
AC156455.1	1.1938	Up	0.00161166	0.00263311
AC211433.1	2.43434	Up	1.8206e-06	4.736e-06
AC211476.2	3.56439	Up	1.34079e-13	1.28754e-12
AC226118.1	3.01305	Up	0.000681863	0.0011841
AC232271.1	1.55077	Up	1.6068e-18	5.24243e-17
AC233280.1	3.38005	Up	2.03367e-17	4.74757e-16
AC233296.1	2.05852	Up	5.21667e-05	0.000107224
AC233728.1	1.26421	Up	0.00143993	0.00237113
AC233992.3	1.82928	Up	3.25341e-11	1.96864e-10
AC234582.1	1.56341	Up	1.07126e-12	8.51972e-12
AC234917.1	2.15016	Up	3.86594e-09	1.57732e-08
AC237221.1	1.33655	Up	0.0325981	0.0435606
AC239799.1	2.03083	Up	7.46411e-05	0.000149835
AC239803.1	2.40533	Up	0.000184068	0.000346874
AC239803.3	3.23363	Up	9.79368e-12	6.59733e-11
AC239809.3	2.07116	Up	7.81315e-10	3.62295e-09
AC240565.2	1.54095	Up	0.00587049	0.00881469
AC242426.2	1.23641	Up	4.2552e-16	7.06937e-15
AC243772.2	2.18527	Up	5.55613e-06	1.32798e-05
AC243830.2	1.69251	Up	4.51439e-07	1.29023e-06
AC243836.1	0.812365	Down	6.0141e-07	1.68246e-06
AC243919.2	1.48232	Up	0.00857235	0.0125447
AC243960.3	0.739814	Down	0.00225346	0.0036066
AC243964.2	1.09188	Up	0.000466804	0.000832469
AC243965.2	1.67404	Up	8.19222e-08	2.68091e-07
AC244034.2	1.8963	Up	0.000717492	0.0012431
AC244090.1	1.15096	Up	1.01824e-13	9.97246e-13
AC244090.3	2.94655	Up	3.68273e-06	9.09327e-06
AC244093.4	1.63094	Up	0.000849986	0.00145337
AC244100.2	1.47128	Up	2.67867e-08	9.49457e-08
AC244100.3	0.857434	Down	0.000693852	0.00120407
AC244100.4	0.860812	Down	0.0032546	0.00508859
AC244153.1	0.816823	Down	9.00907e-07	2.44332e-06
AC244197.2	2.10701	Up	2.2405e-09	9.60013e-09
AC244517.1	2.09861	Up	0.000236473	0.000439813
AC245014.3	1.52683	Up	0.00222595	0.00356592
AC245041.1	0.508999	Down	5.95958e-09	2.34572e-08
AC245041.2	0.701562	Down	2.06251e-05	4.5225e-05
AC245052.4	1.40234	Up	5.79082e-16	9.27901e-15
AC245060.2	1.84376	Up	0.000303847	0.00055577
AC245060.5	1.45069	Up	5.39751e-12	3.82129e-11
AC245060.6	1.86051	Up	2.37128e-15	3.21071e-14
AC245100.1	5.10663	Up	2.46974e-10	1.25362e-09
AC245100.6	27.8048	Up	1.57625e-15	2.27047e-14
AC245100.7	1.41894	Up	0.0266359	0.0360921
AC245128.3	0.496835	Down	9.96443e-12	6.70402e-11
AC245140.2	1.24181	Up	3.46269e-14	3.72102e-13
AC245297.3	1.10241	Up	6.38863e-05	0.000129591
AC245452.1	1.22577	Up	3.92691e-15	5.00427e-14
AC245595.1	2.41532	Up	1.70613e-12	1.30884e-11
AC245884.8	1.7994	Up	8.44779e-18	2.2103e-16
AC253536.6	1.43658	Up	4.09719e-08	1.40981e-07
AC253576.2	2.1065	Up	2.07985e-10	1.07179e-09
AC254562.2	0.841723	Down	0.020202	0.0278832
AC254562.3	1.27388	Up	1.63034e-06	4.25743e-06
AC254633.1	0.881082	Down	0.00686238	0.0101938
ACAP2-IT1	1.62976	Up	8.15914e-05	0.000162463
ACBD3-AS1	1.63425	Up	3.87396e-05	8.14809e-05
ACTA2-AS1	1.28745	Up	4.64213e-06	1.12542e-05
ACTN1-AS1	2.52055	Up	5.06022e-09	2.02159e-08
AD000671.3	1.67425	Up	9.34943e-07	2.53056e-06
ADAMTS9-AS1	0.7995	Down	6.44759e-05	0.000130689
ADAMTS9-AS2	0.731145	Down	2.11842e-07	6.41296e-07
ADAMTSL4-AS1	1.14726	Up	0.00258921	0.00410755
ADGRD1-AS1	16.8844	Up	5.46748e-05	0.000111996
ADNP-AS1	1.13165	Up	2.42768e-06	6.1872e-06
ADORA2A-AS1	1.01416	Up	0.00923629	0.0134545
AF001548.2	1.25981	Up	4.83451e-08	1.64677e-07
AF064858.1	0.880778	Down	0.0355485	0.0472121
AF111167.2	0.855316	Down	3.70563e-06	9.14336e-06
AF111169.3	1.47101	Up	0.000538117	0.000949949
AF117829.1	1.22606	Up	1.09793e-14	1.29834e-13
AF124730.1	0.77357	Down	0.000373206	0.000676188
AF127577.4	0.924106	Down	0.000163664	0.000311238
AF129075.1	1.17606	Up	8.12598e-05	0.000161981
AF131215.5	0.830442	Down	0.00136088	0.00224848
AF131216.4	0.864058	Down	0.0114934	0.0164678
AF165147.1	0.492513	Down	2.51324e-21	1.94453e-19
AF196972.1	1.8091	Up	1.04279e-13	1.01761e-12
AF230666.1	1.39836	Up	1.39475e-11	9.11214e-11
AF279873.3	21.0392	Up	2.23194e-06	5.73716e-06
AFAP1-AS1	3.41663	Up	1.6555e-12	1.2736e-11
AFDN-DT	1.11877	Up	1.53937e-06	4.04917e-06
AGAP1-IT1	0.713586	Down	8.49979e-10	3.92454e-09
AGBL5-AS1	1.64465	Up	0.000130648	0.000251633
AGBL5-IT1	1.22076	Up	0.000305343	0.000558129
AL008582.1	2.9085	Up	1.32733e-14	1.5328e-13
AL008635.1	1.51342	Up	1.62919e-06	4.25649e-06
AL008718.2	1.68958	Up	0.00185014	0.00299831
AL008718.3	1.72483	Up	0.00123033	0.00204212
AL008721.2	1.49486	Up	3.36814e-11	2.02462e-10
AL008723.2	1.71931	Up	0.0285559	0.0385298
AL008726.1	1.51932	Up	0.000106833	0.000208778
AL008729.1	1.55801	Up	2.29969e-15	3.12943e-14
AL009178.2	1.19206	Up	3.63797e-06	9.00189e-06
AL009179.1	2.74901	Up	5.65597e-05	0.000115464
AL020997.3	1.97487	Up	2.65882e-07	7.90351e-07
AL021154.1	1.9737	Up	0.00972545	0.0141159
AL021328.1	0.438998	Down	1.59944e-17	3.833e-16
AL021368.2	1.32907	Up	7.31554e-11	4.10649e-10
AL021392.1	2.20087	Up	9.50799e-12	6.42887e-11
AL021408.1	1.34593	Up	0.00488765	0.00743582
AL021578.1	0.892148	Down	0.0122891	0.0175383
AL021707.1	1.45282	Up	5.63341e-05	0.000115134
AL021707.2	1.54651	Up	9.67267e-19	3.33676e-17
AL021707.3	1.09686	Up	0.0077249	0.0113876
AL021707.4	2.92805	Up	8.28835e-09	3.18709e-08
AL021707.6	1.32346	Up	7.08998e-10	3.31314e-09
AL021707.7	1.34375	Up	0.0164785	0.0231151
AL021807.1	2.43693	Up	4.64194e-15	5.83312e-14
AL021878.2	1.68463	Up	1.50766e-10	7.91231e-10
AL021937.1	2.46025	Up	4.99012e-07	1.415e-06
AL022068.1	0.772362	Down	0.0135291	0.0191815
AL022157.1	1.48196	Up	6.27402e-07	1.74615e-06
AL022238.3	2.08811	Up	4.29613e-05	8.9595e-05
AL022311.1	1.18862	Up	6.17648e-15	7.60268e-14
AL022322.1	1.76472	Up	1.82289e-18	5.87666e-17
AL022322.2	1.79727	Up	6.84226e-12	4.73883e-11
AL022323.1	0.882277	Down	6.69878e-06	1.57957e-05
AL022323.4	1.83008	Up	1.62838e-07	5.0224e-07
AL022328.1	1.2986	Up	8.8886e-09	3.39258e-08
AL022328.2	1.28094	Up	1.12447e-13	1.09535e-12
AL022328.3	1.20669	Up	5.61523e-06	1.34033e-05
AL022341.1	1.72966	Up	3.51382e-09	1.44624e-08
AL022341.2	1.84672	Up	0.00318651	0.00498934
AL022476.1	1.80056	Up	9.01498e-11	4.96695e-10
AL023583.1	1.30649	Up	0.0320163	0.0428891
AL023653.1	1.46126	Up	0.000479694	0.000854332
AL023755.1	0.809358	Down	0.00194331	0.00314066
AL023803.1	1.25682	Up	0.000409859	0.000737473
AL023803.2	3.52287	Up	4.5545e-23	6.41626e-21
AL023803.3	2.46808	Up	1.07468e-07	3.43998e-07
AL023881.1	0.796961	Down	0.00288027	0.00453607
AL024498.1	2.99863	Up	4.40727e-17	9.5479e-16
AL024507.2	1.18171	Up	2.60863e-09	1.10724e-08
AL024508.2	0.732438	Down	1.0872e-07	3.47801e-07
AL031055.1	0.831878	Down	1.18951e-06	3.17516e-06
AL031058.1	1.07279	Up	0.00385804	0.00596664
AL031123.2	1.40708	Up	3.2437e-14	3.49958e-13
AL031186.1	1.9562	Up	6.00527e-19	2.25865e-17
AL031282.2	1.13021	Up	9.18037e-05	0.000181529
AL031283.1	1.3414	Up	0.00111028	0.00185653
AL031320.2	1.27366	Up	0.00580191	0.00871896
AL031432.3	1.55496	Up	2.90591e-09	1.22192e-08
AL031595.3	1.35718	Up	4.93926e-06	1.19105e-05
AL031600.1	2.35904	Up	1.71384e-12	1.30919e-11
AL031658.1	1.95899	Up	3.70481e-09	1.51894e-08
AL031665.1	4.05303	Up	1.63705e-07	5.04626e-07
AL031666.1	1.08883	Up	0.0217529	0.0298792
AL031670.1	1.4345	Up	0.000267402	0.000492602
AL031673.1	1.40725	Up	2.91045e-16	5.02005e-15
AL031705.1	3.60394	Up	7.52777e-11	4.21182e-10
AL031709.1	2.48543	Up	1.09386e-10	5.93622e-10
AL031710.2	2.40468	Up	6.92202e-07	1.91176e-06
AL031714.1	1.19428	Up	3.16135e-06	7.91581e-06
AL031716.1	1.55486	Up	8.79728e-07	2.38708e-06
AL031717.1	2.42861	Up	8.60701e-08	2.80817e-07
AL031722.1	0.75629	Down	1.15137e-07	3.66807e-07
AL031728.1	1.34985	Up	0.0249372	0.0339774
AL031768.1	1.24494	Up	0.00269081	0.00426373
AL031775.1	1.05973	Up	0.000206759	0.000387209
AL031775.2	0.938958	Down	0.00801171	0.0117911
AL031846.2	1.47883	Up	1.21684e-07	3.85628e-07
AL031963.2	2.40296	Up	1.85977e-05	4.1129e-05
AL031963.3	1.30241	Up	1.24593e-10	6.67452e-10
AL031985.3	1.29642	Up	1.70372e-16	3.09892e-15
AL033380.1	3.0112	Up	0.00011591	0.000224846
AL033384.1	2.43335	Up	5.00142e-07	1.41746e-06
AL033384.2	5.01926	Up	2.23027e-10	1.14062e-09
AL033397.2	1.47702	Up	8.74338e-06	2.02975e-05
AL033504.1	0.814465	Down	0.00598746	0.0089729
AL033527.2	2.05383	Up	9.36941e-05	0.00018493
AL033527.3	4.76922	Up	4.66557e-09	1.87872e-08
AL034374.1	1.18628	Up	0.000230447	0.000429492
AL034397.3	0.850876	Down	0.000233302	0.000434214
AL034417.2	1.18377	Up	0.00656217	0.00977736
AL034550.1	1.44319	Up	0.00956188	0.0138951
AL034550.2	1.57904	Up	0.00532873	0.00805482
AL035045.1	5.19714	Up	6.833e-05	0.000137985
AL035071.1	1.14763	Up	1.62451e-11	1.0437e-10
AL035252.3	1.54501	Up	5.88756e-12	4.1358e-11
AL035401.1	27.3782	Up	1.00665e-08	3.80993e-08
AL035461.2	1.55819	Up	6.0775e-18	1.62949e-16
AL035661.1	0.675923	Down	8.48859e-12	5.7902e-11
AL035681.1	1.28975	Up	1.89266e-08	6.87041e-08
AL035701.1	1.62367	Up	9.87308e-08	3.18669e-07
AL035706.1	0.611882	Down	3.95777e-06	9.72563e-06
AL049539.1	3.15869	Up	4.09692e-09	1.66209e-08
AL049543.1	3.43198	Up	5.21196e-05	0.000107197
AL049555.1	0.543301	Down	5.13906e-12	3.64786e-11
AL049597.2	1.18397	Up	0.00146812	0.00241168
AL049612.1	1.27797	Up	6.16596e-06	1.46533e-05
AL049629.1	0.955716	Down	0.024635	0.0335955
AL049775.1	0.632956	Down	3.51305e-05	7.4352e-05
AL049780.1	1.71087	Up	2.4706e-07	7.40495e-07
AL049780.2	1.53612	Up	0.000667939	0.00116208
AL049794.1	1.72247	Up	2.9842e-07	8.78394e-07
AL049795.1	2.68785	Up	2.32398e-11	1.45511e-10
AL049796.1	1.19062	Up	2.65719e-05	5.71993e-05
AL049828.1	1.43196	Up	0.00713139	0.0105761
AL049830.3	4.68615	Up	3.55445e-11	2.12717e-10
AL049838.1	0.836246	Down	0.0120745	0.0172365
AL049840.1	1.15792	Up	0.00128647	0.00213009
AL049840.2	1.26671	Up	4.93546e-08	1.67819e-07
AL049840.3	1.27846	Up	9.73382e-09	3.69176e-08
AL049840.4	1.17518	Up	1.12501e-15	1.67391e-14
AL049840.5	1.34682	Up	0.00101556	0.00171028
AL049869.3	1.50296	Up	0.011986	0.0171238
AL049870.3	1.40599	Up	0.0263291	0.0357479
AL050309.1	1.32646	Up	0.000820551	0.00140681
AL050341.2	1.14369	Up	5.84902e-10	2.78368e-09
AL050343.1	1.15524	Up	0.00365702	0.00567845
AL078581.1	0.790966	Down	1.73292e-07	5.32964e-07
AL078587.1	2.46331	Up	1.81285e-06	4.71812e-06
AL078590.2	0.647693	Down	4.42175e-14	4.69573e-13
AL078604.2	1.61162	Up	1.41758e-07	4.44051e-07
AL078644.2	1.6957	Up	4.1606e-09	1.6854e-08
AL080248.1	0.795892	Down	6.85121e-06	1.61121e-05
AL080250.1	1.11696	Up	0.00227219	0.00363443
AL080317.1	1.30354	Up	9.07697e-19	3.17167e-17
AL080317.2	1.50787	Up	4.76498e-12	3.41364e-11
AL080317.3	1.37458	Up	1.10026e-15	1.64677e-14
AL096701.3	1.38906	Up	7.00412e-05	0.000141177
AL096803.2	1.93981	Up	6.68575e-10	3.13778e-09
AL096828.3	1.3499	Up	1.21001e-07	3.83689e-07
AL096865.1	1.57977	Up	0.00506957	0.00768453
AL096870.3	1.14183	Up	0.000114726	0.000222788
AL109613.1	0.917912	Down	0.00112134	0.00187213
AL109614.1	1.84673	Up	2.09165e-05	4.58081e-05
AL109615.3	2.31339	Up	7.95849e-11	4.42992e-10
AL109659.2	1.66779	Up	2.62068e-07	7.80297e-07
AL109804.1	1.74426	Up	0.00239492	0.00381608
AL109811.1	2.25381	Up	1.18658e-12	9.3409e-12
AL109811.2	1.08274	Up	0.00013081	0.000251855
AL109917.1	1.42004	Up	3.95981e-09	1.61009e-08
AL109933.1	0.634376	Down	9.54793e-05	0.000188042
AL109976.1	2.21741	Up	3.40946e-12	2.50212e-11
AL110115.2	3.00845	Up	6.12671e-11	3.49287e-10
AL117209.1	1.2417	Up	9.84795e-05	0.000193318
AL117328.2	2.72538	Up	2.83215e-07	8.37712e-07
AL117329.1	34.3312	Up	3.19085e-09	1.33141e-08
AL117335.1	1.48916	Up	1.26828e-07	3.9989e-07
AL117336.1	0.876658	Down	0.00208287	0.00335141
AL117336.2	1.33615	Up	8.61859e-16	1.32987e-14
AL117339.4	1.88584	Up	1.165e-10	6.29075e-10
AL117350.1	3.02023	Up	1.78308e-10	9.28571e-10
AL117379.1	1.77238	Up	4.6564e-20	2.47246e-18
AL117382.1	1.24044	Up	0.00802382	0.0118058
AL117382.2	0.761672	Down	0.000510283	0.000904941
AL118505.1	2.29792	Up	1.48517e-05	3.33487e-05
[truncated: 2,083 more rows]
