# Supplementary material for: Long non-coding RNA CCDC183-AS1 acts AS a miR-589-5p sponge to promote the progression of hepatocellular carcinoma through regulating SKP1 expression
Source: J Exp Clin Cancer Res. 2021 Feb 4;40:57. doi: 10.1186/s13046-021-01861-6 (PMC7863448; doi:10.1186/s13046-021-01861-6)
Supplement: Supplementary file 10 — Additional file 10. [file 13046_2021_1861_MOESM10_ESM.xls]

## Sheet: UP
lncRNA_id	NONCODE_id	lncRNA_source	lncRNA_name	ensembl_name	log2FC	Pvalue	Qvalue	updown
ENST00000333319	NONHSAT214202.1	lncipedia	lnc-LMBR1-2-9_dup1	LINC01006	6.23617	4.32e-05	0.0167632	UP
ENST00000419190	NONHSAT008787.2	lncipedia	lnc-LMOD1-1-1_dup1	RP11-465N4.4	3.88287	0.000236295	0.0390522	UP
ENST00000419766	NONHSAT120043.2	lncipedia	lnc-AC005493.1-1-15_dup1	NPSR1-AS1	Inf	2.89e-09	1.64e-05	UP
ENST00000424148	NONHSAT017407.2	lncipedia	lnc-KRTAP5-5-1-2	KRTAP5-AS1	Inf	6.46e-06	0.0047163	UP
ENST00000426413	NONHSAT122987.2	lncipedia	lnc-TSPAN12-4-1_dup1	RP11-328J2.1	Inf	5.4e-05	0.0190156	UP
ENST00000430883	NONHSAT085161.2	lncipedia	lnc-MFNG-2-7_dup1	ELFN2	Inf	9.26e-05	0.0246215	UP
ENST00000431071	NONHSAT122986.2	lncipedia	lnc-TSPAN12-4-2_dup1	RP11-328J2.1	Inf	0.000133936	0.0292168	UP
ENST00000436739	NONHSAT010143.2	lncipedia	lnc-C1orf198-1-1	RP5-858B6.1	Inf	0.00015975	0.0314307	UP
ENST00000442280	NONHSAT008613.2	lncipedia	lnc-ZBTB41-2-1_dup1	SEPT14P12	4.96373	0.000294322	0.0434466	UP
ENST00000442570	NONHSAT137870.2	lncipedia	lnc-PCDH19-7-1_dup1	RP13-130D24.1	Inf	0.000177265	0.0337093	UP
ENST00000443092	NONHSAT032461.2	lncipedia	lnc-SGCG-4-2	SACS-AS1	Inf	0.000156505	0.0314307	UP
ENST00000443508	NONHSAT146854.2	-	-	CCDC144NL-AS1	3.8421	0.000219194	0.0375029	UP
ENST00000443523	NONHSAT013430.2	lncipedia	lnc-MBL2-3-1_dup1	RP11-556E13.1	Inf	0.000234767	0.0389414	UP
ENST00000448017	ENST00000448017	ensembl:antisense	-	RP11-556E13.1	Inf	8.84e-05	0.024154	UP
ENST00000448869	NONHSAT152399.1	PMID24463510	-	RP11-284F21.7	6.40567	9.86e-06	0.00639885	UP
ENST00000454441	NONHSAT124295.2	lncipedia	lnc-XRCC2-1-3_dup1	LINC01287	Inf	0.000148203	0.0307565	UP
ENST00000455241	NONHSAT165572.1	PMID24463510	-	LINC00332	Inf	6.54e-05	0.0212196	UP
ENST00000456627	NONHSAT034189.2	lncipedia	lnc-PCDH9-4-1	LINC00355	Inf	0.000110006	0.0267434	UP
ENST00000501954	NONHSAT163451.1	PMID24463510	-	RP11-847H18.2	Inf	4.51e-05	0.0170007	UP
ENST00000505443	NONHSAT203799.1	PMID24463510	-	LINC01019	Inf	0.000356061	0.0481625	UP
ENST00000505877	NONHSAT100515.2	lncipedia	lnc-TRIO-4-3_dup1	LINC01194	Inf	0.000346112	0.047524	UP
ENST00000508572	NONHSAT096672.2	lncipedia	lnc-STAP1-2-1	RP11-25H12.1	Inf	0.000299689	0.0436057	UP
ENST00000513211	NONHSAT095949.2	lncipedia	lnc-PCDH7-4-2	RP11-734I18.1	Inf	0.000103162	0.0259038	UP
ENST00000514739	NONHSAT100830.2	lncipedia	lnc-CDH6-13-1_dup1	SUCLG2P4	8.34329	0.000218828	0.0375029	UP
ENST00000522525	NONHSAT087771.2	lncipedia	lnc-SRGAP3-1-6_dup1	THUMPD3-AS1	6.89884	4.24e-07	0.000622333	UP
ENST00000523002	NONHSAT216640.1	PMID24463510	-	RP11-909N17.2	Inf	0.000129068	0.0287549	UP
ENST00000563054	NONHSAT212150.1	gencode	-	RP11-114G11.5	3.81989	8.7e-05	0.0241095	UP
ENST00000565049	NONHSAT142102.2	lncipedia	lnc-AC136428.1.1-11-1	BMS1P8	8.56783	2.67e-08	7.14e-05	UP
ENST00000569873	NONHSAT008473.2	lncipedia	lnc-PLA2G4A-4-1	RP11-201A3.1	9.9031	0.000132638	0.0292168	UP
ENST00000586399	ENST00000586399	ensembl:lincRNA	-	RP11-15B24.5	Inf	0.000175231	0.0334625	UP
ENST00000596594	NONHSAT063946.2	lncipedia	lnc-ZNF254-2-1_dup1	ZNF92P3	3.56078	0.000276437	0.0423023	UP
ENST00000600123	ENST00000600123	ensembl:processed_transcript	-	CTD-2619J13.8	Inf	4.53e-05	0.0170007	UP
ENST00000603633	ENST00000603633	ensembl:lincRNA	-	LINC00221	Inf	5.58e-05	0.0194967	UP
ENST00000603879	NONHSAT137873.2	lncipedia	lnc-PCDH19-6-1_dup1	RP11-390F10.3	Inf	0.000368703	0.0492859	UP
ENST00000605886	NONHSAT006903.2	lncipedia	lnc-NES-2-1_dup1	RP11-284F21.10	4.71706	0.000151518	0.0308805	UP
ENST00000607574	NONHSAT103955.2	-	-	AC009014.3	7.91394	0.00024992	0.0403403	UP
ENST00000608442	NONHSAT095059.2	lncipedia	lnc-SORCS2-1-3	AFAP1-AS1	5.55983	0.000266082	0.041541	UP
ENST00000616993	NONHSAT152219.1	gencode	-	RP11-403I13.8	4.47173	0.000271131	0.0419488	UP
ENST00000619086	ENST00000619086	ensembl:antisense	-	RP11-467L13.7	Inf	0.000117907	0.0279127	UP
ENST00000620864	ENST00000620864	ensembl:antisense	-	COLCA1	4.29016	0.000206263	0.0367625	UP
ENST00000621361	NONHSAT035474.2	lncipedia	lnc-POTEG-4-4	DUXAP9	5.49811	0.000242629	0.0396664	UP
ENST00000621597	NONHSAT189579.1	gencode	-	RP1-63M2.7	3.78969	0.000283666	0.0432629	UP
ENST00000624021	NONHSAT204406.1	-	-	CTD-2123J17.2	6.85602	0.000295386	0.0434466	UP
ENST00000625474	NONHSAT150535.1	lncipedia	lnc-C1orf143-2-1	TGFB2-OT1	4.4593	0.000143737	0.0302439	UP
ENST00000626810	NONHSAT025025.2	lncipedia	lnc-RP11-712L6.5.1-2-1_du	ST3GAL4-AS1	Inf	0.000166905	0.0324893	UP
ENST00000628516	NONHSAT008940.2	lncipedia	lnc-PPP1R15B-2-2_dup1	LINC00628	6.07688	8.87e-05	0.024154	UP
ENST00000414656	ENST00000414656	lncipedia	lnc-LCN15-1-1_dup1	CCDC183-AS1	3.29941	0.000123122	0.0281404	UP
MSTRG.12475.2	-	-	-	-	Inf	4.26e-06	0.00358956	UP
MSTRG.14040.1	-	-	-	-	Inf	6.38e-05	0.0210085	UP
MSTRG.24378.1	-	-	-	-	Inf	0.000303965	0.0436668	UP
MSTRG.2524.1	-	-	-	-	Inf	3.68e-05	0.0150808	UP
MSTRG.27308.1	-	-	-	-	Inf	0.000157101	0.0314307	UP
MSTRG.29505.1	-	-	-	-	5.99357	0.000335326	0.0469281	UP
MSTRG.39235.2	-	-	-	-	7.24535	3.57e-08	8.1e-05	UP
MSTRG.39541.1	-	-	-	-	8.56437	0.000124237	0.0281404	UP
MSTRG.44179.1	-	-	-	-	9.38361	2.56e-05	0.0123141	UP
MSTRG.54468.1	-	-	-	-	Inf	8.61e-05	0.0240124	UP
MSTRG.54469.2	-	-	-	-	Inf	0.000181276	0.0341536	UP
MSTRG.54486.1	-	-	-	-	Inf	0.00030457	0.0436668	UP
MSTRG.8337.1	-	-	-	-	7.87089	0.000291206	0.0433361	UP
NONHSAT001081.2	NONHSAT001081.2	lncipedia	lnc-CLCNKA-2-1	-	5.16099	1.82e-05	0.01087	UP
NONHSAT004843.2	NONHSAT004843.2	lncipedia	lnc-S1PR1-2-2_dup1	-	Inf	0.000318009	0.0453078	UP
NONHSAT006085.2	NONHSAT006085.2	lncipedia	lnc-GPR89B-11-2_dup1	-	8.54341	5.36e-06	0.00420659	UP
NONHSAT007480.2	NONHSAT007480.2	lncipedia	lnc-C1orf112-3-1_dup1	-	4.39297	5.09e-05	0.0185272	UP
NONHSAT007785.2	NONHSAT007785.2	lncipedia	lnc-FAM5B-3-1_dup1	-	6.42794	0.000223791	0.0379518	UP
NONHSAT008855.2	NONHSAT008855.2	lncipedia	lnc-RABIF-1-3_dup1	-	Inf	0.000229088	0.0385337	UP
NONHSAT009976.2	NONHSAT009976.2	lncipedia	lnc-MRPL55-1-1_dup1	-	Inf	2.75e-05	0.0130038	UP
NONHSAT010485.2	NONHSAT010485.2	lncipedia	lnc-FMN2-4-1_dup1	-	5.51813	6.64e-05	0.0212614	UP
NONHSAT011080.2	NONHSAT011080.2	lncipedia	lnc-KLF6-7-2_dup1	-	4.91223	0.000123293	0.0281404	UP
NONHSAT013429.2	NONHSAT013429.2	lncipedia	lnc-MBL2-3-3_dup1	-	5.00209	1.53e-06	0.001622	UP
NONHSAT013900.2	NONHSAT013900.2	lncipedia	lnc-C10orf105-3-1_dup1	-	6.25778	0.000167275	0.0324893	UP
NONHSAT024237.2	NONHSAT024237.2	lncipedia	lnc-DRD2-2-3	-	6.17064	0.000312858	0.0447141	UP
NONHSAT024934.2	NONHSAT024934.2	lncipedia	lnc-TMEM218-1-1	-	Inf	9.41e-09	3.29e-05	UP
NONHSAT033882.2	NONHSAT033882.2	lncipedia	lnc-DLEU7-7-3	-	Inf	7.38e-05	0.0225033	UP
NONHSAT034043.2	NONHSAT034043.2	lncipedia	lnc-PRR20A-9-1_dup1	-	Inf	2.33e-05	0.0119031	UP
NONHSAT041932.2	NONHSAT041932.2	lncipedia	lnc-OIP5-1-1_dup1	-	4.53851	0.000183068	0.0342398	UP
NONHSAT043947.2	NONHSAT043947.2	lncipedia	lnc-FAM214A-1-1_dup1	-	Inf	4.73e-05	0.0176085	UP
NONHSAT046604.2	NONHSAT046604.2	lncipedia	lnc-APH1B-1-1_dup1	-	6.9192	8.34e-05	0.023843	UP
NONHSAT054508.2	NONHSAT054508.2	lncipedia	lnc-B4GALNT2-2-1_dup1	-	Inf	3.56e-08	8.1e-05	UP
NONHSAT072618.2	NONHSAT072618.2	lncipedia	lnc-ANKRD36-1-1_dup1	-	7.81718	1.33e-08	4.32e-05	UP
NONHSAT075073.2	NONHSAT075073.2	lncipedia	lnc-UPP2-2-2_dup1	-	4.20301	0.000136328	0.0293649	UP
NONHSAT075639.2	NONHSAT075639.2	lncipedia	lnc-AC009336.1-2-28_dup1	-	Inf	0.000162953	0.0319226	UP
NONHSAT076650.2	NONHSAT076650.2	lncipedia	lnc-PTH2R-1-6_dup1	-	Inf	9.23e-05	0.0246215	UP
NONHSAT077609.2	NONHSAT077609.2	lncipedia	lnc-AC079135.1.1-8-1_dup1	-	3.80296	0.000203668	0.0367018	UP
NONHSAT092537.2	NONHSAT092537.2	lncipedia	lnc-AC107021.1-9-1_dup1	-	Inf	6.99e-05	0.021896	UP
NONHSAT094617.2	NONHSAT094617.2	lncipedia	lnc-CPLX1-2-7	-	Inf	0.000115909	0.0278727	UP
NONHSAT095950.2	NONHSAT095950.2	lncipedia	lnc-PCDH7-5-2_dup1	-	9.72393	0.000110036	0.0267434	UP
NONHSAT100824.2	NONHSAT100824.2	lncipedia	lnc-CDH6-15-1_dup1	-	Inf	7.58e-05	0.0228223	UP
NONHSAT102565.2	NONHSAT102565.2	lncipedia	lnc-AC008394.1-9-1_dup1	-	Inf	0.000107635	0.0265224	UP
NONHSAT105307.2	NONHSAT105307.2	lncipedia	lnc-RP11-826N14.2.1-2-14	-	5.23171	0.000266645	0.041541	UP
NONHSAT105312.2	NONHSAT105312.2	lncipedia	lnc-RP11-826N14.2.1-2-12	-	Inf	7.21e-06	0.00504188	UP
NONHSAT113682.2	NONHSAT113682.2	lncipedia	lnc-HMGN3-3-2_dup1	-	Inf	0.000155522	0.0314307	UP
NONHSAT113685.2	NONHSAT113685.2	lncipedia	lnc-HMGN3-3-1_dup1	-	Inf	1.21e-06	0.00134542	UP
NONHSAT115165.2	NONHSAT115165.2	lncipedia	lnc-TNFAIP3-3-4_dup1	-	Inf	6.43e-05	0.0210085	UP
NONHSAT119715.2	NONHSAT119715.2	lncipedia	lnc-HOXA11-2-1	-	Inf	5.63e-05	0.0195235	UP
NONHSAT122984.2	NONHSAT122984.2	lncipedia	lnc-TSPAN12-8-1_dup1	-	Inf	5.67e-05	0.0195235	UP
NONHSAT123859.2	NONHSAT123859.2	lncipedia	lnc-FAM131B-1-3_dup1	-	5.53636	0.000341346	0.0474429	UP
NONHSAT127495.2	NONHSAT127495.2	lncipedia	lnc-RALYL-2-3	-	Inf	0.000291391	0.0433361	UP
NONHSAT128316.2	NONHSAT128316.2	lncipedia	lnc-KCNV1-2-2_dup1	-	Inf	3.05e-05	0.0134581	UP
NONHSAT132725.2	NONHSAT132725.2	lncipedia	lnc-FAM75D1-11-1_dup1	-	Inf	0.000286368	0.0432986	UP
NONHSAT134889.2	NONHSAT134889.2	lncipedia	lnc-PTGES2-1-14	-	Inf	2.07e-05	0.0114667	UP
NONHSAT136811.2	NONHSAT136811.2	lncipedia	lnc-CXorf36-1-2_dup1	-	6.84938	0.000324651	0.0457877	UP
NONHSAT142101.2	NONHSAT142101.2	lncipedia	lnc-AC136428.1.1-11-2	-	6.00855	1.43e-05	0.00902905	UP
NONHSAT142584.2	NONHSAT142584.2	-	-	-	4.98321	3.05e-05	0.0134581	UP
NONHSAT149862.1	NONHSAT149862.1	PMID25116943	LCAT_00025519	-	6.77936	0.000250302	0.0403403	UP
NONHSAT150500.1	NONHSAT150500.1	PMID25116943	LCAT_00011453	-	Inf	0.000226664	0.0382961	UP
NONHSAT150789.1	NONHSAT150789.1	PMID25116943	LCAT_00012275	-	5.32304	1.92e-05	0.0110723	UP
NONHSAT151364.1	NONHSAT151364.1	PMID24463510	LocusReverse_57344	-	5.72118	6.9e-05	0.0217644	UP
NONHSAT152066.1	NONHSAT152066.1	PMID24108091	m130127_103756_00126_c100	-	Inf	8.57e-06	0.00573101	UP
NONHSAT152222.1	NONHSAT152222.1	PMID24108091	m121219_051625_00126_c100	-	6.46797	8.3e-11	1.26e-06	UP
NONHSAT152432.1	NONHSAT152432.1	PMID24108091	m121212_154612_00126_c100	-	5.00089	5.81e-07	0.000800796	UP
NONHSAT152997.1	NONHSAT152997.1	PMID25116943	LCAT_00022398	-	8.21509	9.47e-05	0.0246571	UP
NONHSAT156517.1	NONHSAT156517.1	PMID25116943	LCAT_00031847	-	Inf	0.00032325	0.0457676	UP
NONHSAT157018.1	NONHSAT157018.1	PMID26117828	PNCT_HSA012638	-	6.3843	7.91e-07	0.00102071	UP
NONHSAT157019.1	NONHSAT157019.1	PMID26117828	PNCT_HSA012639	-	Inf	2.54e-05	0.0123141	UP
NONHSAT157021.1	NONHSAT157021.1	PMID24463510	-	-	Inf	2.13e-06	0.00202032	UP
NONHSAT157022.1	NONHSAT157022.1	PMID24108091	m130127_222150_00126_c100	-	Inf	2.63e-07	0.000426872	UP
NONHSAT157023.1	NONHSAT157023.1	lncipedia	lnc-MBL2-6-2_dup1	-	Inf	1.31e-07	0.00022855	UP
NONHSAT159253.1	NONHSAT159253.1	PMID24108091	m121212_224522_00126_c100	-	Inf	0.00025439	0.0407104	UP
NONHSAT163736.1	NONHSAT163736.1	lncipedia	lnc-KCNC2-9-1	-	Inf	0.000139037	0.0295284	UP
NONHSAT163853.1	NONHSAT163853.1	PMID24108091	m130127_222150_00126_c100	-	4.92971	2.86e-05	0.0134147	UP
NONHSAT165775.1	NONHSAT165775.1	PMID25116943	LCAT_00067593	-	8.33025	0.000295285	0.0434466	UP
NONHSAT165777.1	NONHSAT165777.1	PMID25116943	LCAT_00071220	-	Inf	6.12e-05	0.0203985	UP
NONHSAT165778.1	NONHSAT165778.1	PMID25116943	LCAT_00067594	-	Inf	0.000120094	0.0281404	UP
NONHSAT165779.1	NONHSAT165779.1	PMID25116943	LCAT_00067595	-	Inf	9.57e-05	0.0246571	UP
NONHSAT166031.1	NONHSAT166031.1	PMID25116943	LCAT_00067858	-	Inf	0.000204307	0.0367018	UP
NONHSAT166694.1	NONHSAT166694.1	PMID25116943	LCAT_00069466	-	4.97942	8.08e-05	0.0236777	UP
NONHSAT167044.1	NONHSAT167044.1	PMID25116943	LCAT_00070130	-	Inf	0.000229766	0.0385337	UP
NONHSAT169038.1	NONHSAT169038.1	PMID24463510	-	-	4.3423	0.000181856	0.0341536	UP
NONHSAT175752.1	NONHSAT175752.1	PMID24108091	m121218_154352_00126_c100	-	3.9513	5.95e-05	0.0200415	UP
NONHSAT183239.1	NONHSAT183239.1	PMID24108091	m121218_111110_00126_c100	-	Inf	2.21e-05	0.0117054	UP
NONHSAT185405.1	NONHSAT185405.1	PMID25116943	LCAT_00144280	-	Inf	6.74e-05	0.0214207	UP
NONHSAT185407.1	NONHSAT185407.1	PMID25116943	LCAT_00144282	-	7.13459	2.19e-05	0.0117054	UP
NONHSAT185708.1	NONHSAT185708.1	PMID25116943	LCAT_00145196	-	3.62203	3.53e-05	0.0148172	UP
NONHSAT186083.1	NONHSAT186083.1	PMID25116943	LCAT_00146334	-	4.93517	3.86e-07	0.000584567	UP
NONHSAT186087.1	NONHSAT186087.1	PMID25116943	LCAT_00146337	-	4.16737	4.26e-05	0.0166823	UP
NONHSAT189013.1	NONHSAT189013.1	PMID25116943	LCAT_00154010	-	8.05484	7.37e-05	0.0225033	UP
NONHSAT189015.1	NONHSAT189015.1	PMID25116943	LCAT_00158111	-	Inf	0.000124452	0.0281404	UP
NONHSAT189280.1	NONHSAT189280.1	PMID25116943	LCAT_00155184	-	Inf	2.73e-07	0.000427391	UP
NONHSAT192488.1	NONHSAT192488.1	lncipedia	lnc-RP4-695O20__B.10.1-2-	-	6.06498	4.22e-05	0.0166823	UP
NONHSAT193665.1	NONHSAT193665.1	PMID25116943	LCAT_00168436	-	Inf	0.000159089	0.0314307	UP
NONHSAT193666.1	NONHSAT193666.1	PMID25116943	LCAT_00168437	-	Inf	9.34e-05	0.0246571	UP
NONHSAT193670.1	NONHSAT193670.1	PMID25116943	LCAT_00168441	-	5.04599	0.000264532	0.041541	UP
NONHSAT194852.1	NONHSAT194852.1	PMID25116943	LCAT_00172969	-	Inf	7.28e-05	0.0225033	UP
NONHSAT196105.1	NONHSAT196105.1	lncipedia	lnc-CCDC80-2-1_dup1	-	5.33219	5.91e-05	0.0200415	UP
NONHSAT196395.1	NONHSAT196395.1	PMID25116943	LCAT_00178683	-	Inf	0.000218841	0.0375029	UP
NONHSAT196796.1	NONHSAT196796.1	PMID25116943	LCAT_00179873	-	4.33804	8.57e-05	0.0240124	UP
NONHSAT198293.1	NONHSAT198293.1	PMID25116943	LCAT_00184163	-	6.68211	0.00015848	0.0314307	UP
NONHSAT198462.1	NONHSAT198462.1	PMID25116943	LCAT_00184491	-	Inf	0.000151205	0.0308805	UP
NONHSAT198672.1	NONHSAT198672.1	PMID24463510	-	-	Inf	3.67e-05	0.0150808	UP
NONHSAT199835.1	NONHSAT199835.1	PMID25116943	LCAT_00188864	-	Inf	0.000159265	0.0314307	UP
NONHSAT200017.1	NONHSAT200017.1	PMID24463510	-	-	Inf	0.000138503	0.0295284	UP
NONHSAT202427.1	NONHSAT202427.1	lncipedia	lnc-CDH6-3-2_dup1	-	Inf	5.18e-05	0.0185272	UP
NONHSAT202428.1	NONHSAT202428.1	PMID25116943	LCAT_00204797	-	Inf	8.93e-05	0.024154	UP
NONHSAT202843.1	NONHSAT202843.1	PMID25116943	LCAT_00196663	-	Inf	0.00012709	0.0284537	UP
NONHSAT203384.1	NONHSAT203384.1	PMID25116943	LCAT_00198260	-	Inf	0.000180238	0.0341319	UP
NONHSAT204404.1	NONHSAT204404.1	PMID25116943	LCAT_00201612	-	9.16941	0.000134998	0.0292168	UP
NONHSAT204408.1	NONHSAT204408.1	PMID24463510	LocusReverse_93354	-	Inf	2.02e-05	0.0114186	UP
NONHSAT204549.1	NONHSAT204549.1	PMID24463510	-	-	Inf	0.000345155	0.047524	UP
NONHSAT204836.1	NONHSAT204836.1	PMID24108091	m130128_100622_00126_c100	-	Inf	2.96e-05	0.0134581	UP
NONHSAT205010.1	NONHSAT205010.1	PMID25116943	LCAT_00203554	-	Inf	6.6e-05	0.0212614	UP
NONHSAT207651.1	NONHSAT207651.1	PMID25116943	LCAT_00210891	-	Inf	0.000174225	0.0334625	UP
NONHSAT207752.1	NONHSAT207752.1	PMID23934149	TCONS_00377697	-	Inf	5.92e-05	0.0200415	UP
NONHSAT207944.1	NONHSAT207944.1	PMID23934149	TCONS_00380000	-	Inf	0.000245796	0.0400401	UP
NONHSAT211589.1	NONHSAT211589.1	PMID25116943	LCAT_00221985	-	Inf	0.000347543	0.0475768	UP
NONHSAT211646.1	NONHSAT211646.1	PMID25116943	LCAT_00222248	-	Inf	8.29e-05	0.0238352	UP
NONHSAT213379.1	NONHSAT213379.1	PMID24463510	-	-	Inf	7.9e-09	2.99e-05	UP
NONHSAT213380.1	NONHSAT213380.1	lncipedia	lnc-AC005493.1-2-1_dup1	-	Inf	4.55e-08	9.41e-05	UP
NONHSAT213858.1	NONHSAT213858.1	PMID25116943	LCAT_00231819	-	Inf	0.000129923	0.0288043	UP
NONHSAT213903.1	NONHSAT213903.1	refseq	NR_131960	-	Inf	0.000141851	0.0299859	UP
NONHSAT213906.1	NONHSAT213906.1	refseq	NR_131963	-	Inf	9.47e-05	0.0246571	UP
NONHSAT215497.1	NONHSAT215497.1	PMID24108091	m130128_030356_00126_c100	-	4.89852	7.52e-05	0.0227843	UP
NONHSAT216327.1	NONHSAT216327.1	PMID24108091	m121218_020727_00126_c100	-	Inf	8.17e-06	0.00553952	UP
NONHSAT216440.1	NONHSAT216440.1	PMID25116943	LCAT_00239068	-	Inf	0.000256332	0.0407344	UP
NONHSAT217463.1	NONHSAT217463.1	PMID24463510	Locus_175161	-	Inf	0.000237513	0.0391114	UP
NONHSAT219380.1	NONHSAT219380.1	PMID25116943	LCAT_00255712	-	Inf	0.000112133	0.0271082	UP
NONHSAT219381.1	NONHSAT219381.1	PMID25116943	LCAT_00246673	-	9.01588	0.000218965	0.0375029	UP
NONHSAT219383.1	NONHSAT219383.1	PMID25116943	LCAT_00246675	-	Inf	0.000194659	0.0357047	UP
NONHSAT219384.1	NONHSAT219384.1	PMID25116943	LCAT_00246676	-	Inf	8.55e-05	0.0240124	UP
NONHSAT219385.1	NONHSAT219385.1	PMID25116943	LCAT_00246677	-	8.68837	0.000213239	0.0374189	UP
NONHSAT219495.1	NONHSAT219495.1	PMID23934149	TCONS_00442460	-	Inf	3e-05	0.0134581	UP
NONHSAT219704.1	NONHSAT219704.1	PMID25116943	LCAT_00247767	-	Inf	0.00021309	0.0374189	UP
NONHSAT221025.1	NONHSAT221025.1	PMID24108091	m121219_004319_00126_c100	-	Inf	0.000288129	0.0433361	UP
NONHSAT221275.1	NONHSAT221275.1	PMID24108091	m121218_020727_00126_c100	-	Inf	0.000156214	0.0314307	UP
NONHSAT222479.1	NONHSAT222479.1	PMID25116943	LCAT_00257042	-	Inf	0.000364369	0.0489947	UP
NONHSAT222779.1	NONHSAT222779.1	PMID24108091	m121218_132759_00126_c100	-	Inf	8.48e-05	0.0240124	UP
NONHSAT223458.1	NONHSAT223458.1	PMID25116943	LCAT_00262787	-	Inf	0.000150354	0.0308805	UP
NONHSAT223460.1	NONHSAT223460.1	PMID25116943	LCAT_00262790	-	Inf	0.000336758	0.0469488	UP
NONHSAT223462.1	NONHSAT223462.1	-	-	-	10.7664	1.29e-05	0.00824203	UP
NONHSAT223464.1	NONHSAT223464.1	PMID25116943	LCAT_00262793	-	Inf	2.4e-05	0.0119852	UP
NONHSAT224053.1	NONHSAT224053.1	PMID25116943	LCAT_00265077	-	Inf	4.36e-05	0.0167999	UP
